# Supplementary material for: Revisiting the COVID-19 fatality rate and altitude association through a comprehensive analysis
Source: Sci Rep. 2022 Oct 27;12:18048. doi: 10.1038/s41598-022-21787-z (PMC9610325; doi:10.1038/s41598-022-21787-z)
Supplement: Supplementary file 4 — Supplementary Information 3. [file 41598_2022_21787_MOESM4_ESM.txt]

DATA covidelevation;
INPUT state $ countycode $	Population	Elevation	CovidCases	CovidDeaths	CaseFatality	ObesityPrev	COPDPrev	CADPrev	AsthmaPrev	DiabetesPrev	SmokingPrev	CKDPrev	AUnder18	B18to34	C35to64	D65andover	Male	Female	White	Black	Native	Asian	Islander	Other	Mixed	Hispanic	WhiteNotHispanic	Population25andover	ALessHighSchool	BHighSchool	CSomeCollegeAssociate	DBachelorOrHigher	CivLaborForce16Over	Employed	Unemployed	Poverty50pct	Poverty125pct	Poverty150pct	Poverty185pct	Poverty200pct	Poverty300pct	Poverty400pct	Poverty500pct	HouseholdsTotal	HouseholdMedian	HouseholdMean	HouseholdPercent	FamiliesTotal	FamiliesMedian
;
DATALINES;
AZ	1	70403	1.97088	10662	393	0.036859876	0.352	0.117	0.096	0.154	0.153	0.25	0.046	19414	15695	24655	10639	34295	36108	15710	277	52544	232	20	393	1227	4216	12557	44331	8553	14249	16021	5508	20403	18285	2118	13965	29940	34436	39730	42641	53321	60048	64812	20867	32508	44477	57.9	13816
AZ	2	117255	1.36983	11359	272	0.02394577	0.329	0.066	0.063	0.101	0.095	0.173	0.03	26978	21618	41677	26982	56215	61040	100938	3993	1295	2313	426	3348	4942	41545	65476	81746	9744	19428	32743	19831	46409	43449	2960	7450	27351	34116	44129	47821	67357	82307	94354	50163	49260	64446	30.3	32462
AZ	3	128041	1.9155	16795	316	0.018815124	0.265	0.068	0.061	0.108	0.092	0.171	0.031	28745	36016	46418	16862	64878	63163	80322	1037	36863	2332	176	2990	4321	17344	68136	82378	7708	18095	26653	29922	66574	62378	4196	11587	29165	34994	43675	47146	70042	86855	98337	47447	59460	77638	38	28849
AZ	4	52641	1.30298	6424	216	0.03362391	0.325	0.082	0.07	0.117	0.101	0.229	0.033	10532	8516	18653	14940	25913	26728	40506	320	8575	439	22	1179	1600	9790	32905	38674	5140	10757	15478	7299	20496	18695	1801	5522	14888	17719	21970	23521	33276	39452	43752	21945	43524	58074	33	14112
AZ	5	33980	1.01521	5322	76	0.014280346	0.346	0.073	0.07	0.105	0.112	0.2	0.032	10017	7925	10959	5079	16596	17384	27352	393	4515	194	11	475	1040	10582	17992	20447	2658	5799	8547	3443	14228	13071	1157	3955	9140	10417	13284	14309	21274	26321	29635	11017	51353	60143	55.1	7786
AZ	6	9393	1.33144	561	10	0.017825312	0.329	0.062	0.061	0.096	0.105	0.169	0.03	2544	2241	3430	1178	4926	4467	8608	209	354	52	0	119	51	4389	4383	5818	682	2023	2322	791	4103	3870	233	614	1730	2106	2689	3143	5255	6869	7932	3132	63473	74470	50.6	2339
AZ	7	20468	0.27589	2421	73	0.030152829	0.368	0.086	0.078	0.114	0.12	0.215	0.035	3212	3006	6225	8025	10483	9985	15810	183	3035	151	10	697	582	5662	11770	15935	3647	4958	5407	1923	6762	6160	602	2177	5503	7208	9293	10056	13434	16236	18048	9346	34643	48900	31.4	5930
AZ	8	4272832	0.38463	517726	9368	0.018094513	0.3	0.062	0.058	0.1	0.089	0.154	0.029	1029512	1011503	1596298	635519	2108410	2164422	3321867	238104	83571	179450	9542	283925	156373	1326022	2362420	2855219	347918	637081	931239	938981	2171216	2062417	108799	274071	772230	952430	1232811	1349304	2082134	2677941	3113328	1552096	64468	89019	36.6	1018723
AZ	9	203644	0.57798	21484	658	0.030627444	0.29	0.081	0.071	0.108	0.129	0.246	0.03	35516	32781	74416	60931	101621	102023	183995	1963	4585	2306	458	5187	5150	32994	158075	155533	21323	55062	58860	20288	79293	72923	6370	14746	44409	57495	74694	83117	121227	151380	170618	86889	45587	60395	38.3	55462
AZ	10	106309	1.82636	15702	507	0.03228888	0.327	0.098	0.086	0.129	0.098	0.235	0.039	28845	21347	37234	18883	52327	53982	50759	755	47854	651	141	3123	3026	11246	44548	68337	11012	20529	26075	10721	38265	33415	4850	15297	37365	44739	52881	55584	74417	86241	93451	34990	40067	54678	38.3	24355
AZ	11	998061	0.78219	110790	2270	0.020489214	0.297	0.061	0.063	0.104	0.094	0.17	0.03	212893	236518	353670	194980	485835	512226	763746	33636	37978	29033	1614	83709	48345	373150	517689	674646	76640	148777	228142	221087	476244	443674	32570	76322	217307	267649	341432	370749	540402	674662	768262	404739	53379	73554	33.6	248813
AZ	12	405131	0.56683	47093	797	0.016923959	0.377	0.071	0.064	0.107	0.114	0.189	0.03	97742	78943	143193	85253	199264	205867	326521	16040	20245	6720	630	18259	16716	117877	237089	276542	34239	80654	104015	57634	169706	157709	11997	26036	72917	93156	121394	136563	222694	282954	329685	141300	58174	71325	39.9	99077
AZ	13	46120	1.21773	7664	171	0.022312109	0.365	0.062	0.069	0.095	0.136	0.157	0.037	12648	9291	16144	8037	21943	24177	39571	251	340	414	0	4921	623	38692	6705	29094	6797	8319	8011	5967	18582	17158	1424	3858	14090	18428	22497	24062	31890	36653	40169	15853	41259	61551	36.6	12016
AZ	14	223134	1.4198	18046	474	0.026266209	0.276	0.068	0.061	0.106	0.08	0.179	0.028	36796	32774	84179	69385	108268	114866	204200	1271	3645	2013	165	6027	5813	32292	180187	173913	15329	44889	68551	45144	92174	87070	5104	12828	40858	52052	66864	74587	118030	152395	176347	98386	52451	68419	39.5	61412
AZ	15	203812	0.06017	36581	803	0.021951286	0.385	0.071	0.071	0.101	0.118	0.167	0.034	52494	49511	63420	38387	103253	100559	156456	4042	2910	2730	119	32092	5463	130972	62710	129669	34713	33153	42046	19757	84153	75774	8379	17147	55864	70303	88485	95252	134616	159882	177322	73098	45243	59526	37.3	54046
CO	16	499315	1.61368	46481	595	0.012800929	0.302	0.054	0.054	0.096	0.085	0.184	0.027	134212	125226	189836	50041	251744	247571	407303	16519	5415	19858	584	27889	21747	200058	249797	321400	52005	91424	99525	78446	272810	261893	10917	22465	74839	95720	132013	144710	233315	313045	373942	166450	71202	87596	36.7	117036
CO	17	14993	2.30932	1206	28	0.023217247	0.305	0.064	0.065	0.099	0.109	0.195	0.033	3857	4040	5021	2075	7387	7606	13026	120	534	165	67	649	432	6959	7229	9248	1177	2580	3091	2400	7377	6756	621	974	4490	5882	6704	7328	10134	12044	12893	6162	37515	56513	29.3	3766
CO	18	637457	1.70136	46021	627	0.013624215	0.232	0.046	0.046	0.095	0.076	0.15	0.024	151024	151929	254306	80198	314501	322956	455980	68958	4389	38840	1448	39272	28570	122212	384359	434068	31662	90012	125873	186521	362007	347236	14771	21688	69500	89820	124092	140047	238821	332315	408242	240304	77469	104990	30.8	157612
CO	19	13150	2.4014	616	1	0.001623377	0.232	0.051	0.052	0.093	0.072	0.155	0.025	2302	2064	5450	3334	6604	6546	11034	230	184	126	15	1368	193	2425	10024	10050	766	2098	3438	3748	6417	6088	329	519	1865	2374	3393	4057	6758	8909	10496	5858	52221	71666	31.5	3839
CO	20	3437	1.29654	269	3	0.011152416	0.284	0.073	0.066	0.106	0.089	0.218	0.03	716	580	1261	880	1685	1752	3241	34	50	0	3	28	81	388	2906	2516	334	693	935	554	1656	1622	34	169	933	1109	1493	1621	2255	2696	2978	1662	35878	51324	30.7	1076
CO	21	3985	1.21341	1328	20	0.015060241	0.293	0.07	0.072	0.092	0.109	0.224	0.032	878	810	1362	935	1978	2007	3725	18	52	7	0	108	75	1300	2644	2897	367	1010	1031	489	1543	1454	89	364	1558	1762	2118	2262	2914	3326	3503	1767	30900	44983	32.1	1118
CO	22	310784	1.64471	17646	216	0.012240734	0.157	0.043	0.045	0.087	0.064	0.128	0.023	61736	82789	123179	43080	156049	154735	277083	2718	1379	14005	163	5934	9502	43123	241865	210630	10399	24217	44629	131385	180184	172884	7300	20690	43975	52812	66101	72226	109689	144339	176363	127415	83019	115966	32.6	73813
CO	23	67549	1.629	3533	72	0.020379281	0.214	0.039	0.042	0.086	0.061	0.125	0.021	15715	15389	27569	8876	33609	33940	58287	870	293	4410	0	1259	2430	8364	51847	46713	1386	6673	12478	26176	39685	38422	1263	1666	4688	5800	8124	9216	16554	24679	33403	27470	96416	124778	28.5	17931
CO	24	18213	2.51958	1349	23	0.017049666	0.234	0.055	0.054	0.093	0.073	0.175	0.025	2930	3022	7477	4784	9218	8995	17374	50	0	290	0	150	349	1521	16072	14242	816	3222	4990	5214	8655	8364	291	743	2599	3283	5213	6007	8077	11527	13956	8231	55771	70142	34.5	5359
CO	25	1983	1.31709	125	5	0.04	0.258	0.06	0.056	0.097	0.078	0.19	0.026	592	274	800	317	996	987	1859	0	0	44	4	0	76	334	1547	1316	108	475	476	257	917	849	68	78	309	358	487	527	1079	1296	1577	774	53977	70046	37.6	485
CO	26	9344	2.91594	351	2	0.005698006	0.222	0.044	0.047	0.089	0.063	0.141	0.022	1479	1557	4466	1842	4679	4665	8821	100	27	91	14	0	291	632	8321	7286	85	1576	2083	3542	5430	5260	170	404	1039	1360	1944	2159	3475	4598	5575	4395	67060	84430	44.7	2555
CO	27	8089	2.39789	415	4	0.009638554	0.294	0.062	0.067	0.096	0.115	0.193	0.034	2164	1458	2954	1513	4049	4040	7177	40	207	15	27	414	209	4247	3599	5247	628	1786	1732	1101	3383	3029	354	497	2356	3066	4035	4431	6007	6784	7391	3183	36084	50114	29.1	1981
CO	28	3745	2.66082	180	2	0.011111111	0.306	0.069	0.075	0.099	0.13	0.203	0.038	684	560	1478	1023	1985	1760	3311	14	79	48	0	145	148	2317	1250	2793	532	684	1038	539	1542	1394	148	261	1314	1833	2152	2235	2777	3132	3265	1746	30965	46633	27.3	1042
CO	29	4802	1.3532	1885	14	0.007427056	0.317	0.075	0.076	0.092	0.115	0.237	0.034	709	1705	1642	746	2712	2090	4406	0	33	29	0	60	274	1497	3179	3023	399	1015	1258	351	2257	1924	333	233	1531	1735	2191	2520	3288	3743	4162	1301	42135	50640	29.2	905
CO	30	4731	2.65372	162	1	0.00617284	0.236	0.055	0.055	0.096	0.073	0.17	0.025	679	516	1819	1717	2421	2310	4402	138	44	0	0	37	110	435	4032	3805	240	789	1536	1240	1829	1725	104	144	675	811	1313	1621	2429	3157	3818	2214	53119	64037	32	1503
CO	31	29329	1.82309	2383	55	0.023080151	0.26	0.069	0.063	0.101	0.086	0.216	0.029	6057	4557	11154	7561	14347	14982	27843	211	213	322	0	273	467	4248	24211	21108	1774	7751	6767	4816	11792	11012	780	1934	7380	9290	10975	12144	17530	21373	23544	11883	45269	65899	39.2	7736
CO	32	693555	1.63732	56677	742	0.01309173	0.227	0.049	0.051	0.09	0.078	0.153	0.026	138285	213397	262123	79750	347491	346064	527901	63664	5827	25862	1176	42875	26250	208313	375246	503301	59628	83274	109626	250773	415358	399769	15589	43774	118784	145392	184843	204301	307379	395901	463234	301501	68592	99151	31.7	146070
CO	33	1857	2.17089	63	0	0	0.268	0.064	0.06	0.1	0.081	0.201	0.027	408	256	680	513	1042	815	1795	0	31	0	0	3	28	131	1667	1398	86	506	469	337	824	792	32	32	315	350	524	619	1005	1274	1597	759	45972	62136	45.6	491
CO	34	334706	1.83924	19668	219	0.011134838	0.192	0.035	0.04	0.086	0.056	0.107	0.02	88583	61537	146382	38204	166930	167776	297700	4809	1168	16048	272	4804	9905	28836	275482	221205	4081	26476	62041	128607	187660	182234	5426	4963	13495	16633	23931	28051	57083	94658	137272	120709	119730	147010	26.5	93633
CO	35	54401	2.68948	4598	20	0.004349717	0.221	0.045	0.049	0.086	0.063	0.133	0.024	11805	12978	23741	5877	28975	25426	48320	635	133	357	34	3955	967	16028	36626	38433	4508	5829	9941	18155	34775	34128	647	1549	5858	8017	12310	13512	22364	30801	35714	18171	84790	118174	45.6	12022
CO	36	680092	1.94199	48851	716	0.014656814	0.245	0.05	0.05	0.091	0.075	0.153	0.025	167335	173585	253300	85872	339986	340106	541420	43130	5122	18967	2633	28321	40499	116174	470802	448438	25463	91167	158193	173615	341581	321991	19590	30398	95613	122157	163465	180899	299918	401538	479258	257507	68779	88333	31.9	175552
CO	37	25553	1.95557	1202	12	0.009983361	0.221	0.048	0.047	0.093	0.067	0.152	0.022	5471	4044	12081	3957	12931	12622	23932	93	251	247	21	255	754	1759	22649	18268	577	4407	6720	6564	14043	13760	283	634	2024	2774	3416	3863	7415	10793	13593	9280	99199	121995	33.6	7403
CO	38	36119	1.7424	5229	40	0.007649646	0.307	0.066	0.062	0.097	0.087	0.213	0.028	7252	6024	13689	9154	17060	19059	34671	180	96	239	5	312	616	2879	32416	26549	1864	7740	10451	6494	15160	14327	833	1809	7096	9221	11364	12744	20550	25829	29418	17136	49409	64506	30.9	11444
CO	39	58115	2.03862	4922	38	0.007720439	0.237	0.054	0.052	0.092	0.074	0.169	0.025	14834	12562	23470	7249	29460	28655	49963	246	391	519	30	5835	1131	16592	39558	38739	4598	10286	11729	12126	32981	31517	1464	2049	6615	9017	13382	14886	25345	35235	41790	21498	75937	90090	42.6	15240
CO	40	5856	2.81382	155	3	0.019354839	0.222	0.044	0.047	0.088	0.063	0.145	0.022	714	724	3339	1079	2927	2929	5476	16	163	0	0	3	198	463	5087	4865	59	1034	1824	1948	3908	3848	60	203	446	605	861	898	1666	2463	3221	2802	76429	103719	35.9	1640
CO	41	15219	2.78515	1083	5	0.004616805	0.211	0.053	0.054	0.093	0.071	0.171	0.025	2644	3265	6751	2559	8019	7200	14437	161	3	213	17	213	175	1326	13309	11522	628	3055	3444	4395	8941	8646	295	566	2129	2733	3356	3679	7018	8570	10155	5884	71198	86284	60.5	3600
CO	42	16075	2.67836	1086	6	0.005524862	0.208	0.05	0.052	0.091	0.07	0.15	0.025	2892	4934	6101	2148	8705	7370	15431	20	172	57	36	42	317	1486	14033	10531	277	1664	2649	5941	9918	9557	361	1090	2749	3736	4917	5279	7531	9687	11582	6616	56577	77389	43.8	3381
CO	43	857	3.32885	16	0	0	0.235	0.051	0.051	0.095	0.069	0.162	0.024	138	85	424	210	385	472	807	0	20	4	0	8	18	49	771	703	44	160	178	321	403	384	19	61	89	139	226	249	462	554	651	377	56339	74731	57	255
CO	44	6510	2.06488	294	17	0.057823129	0.27	0.057	0.059	0.094	0.089	0.178	0.028	1047	890	2574	1999	3147	3363	5980	27	120	0	0	103	280	2246	3967	5080	378	1490	2124	1088	2642	2560	82	386	1462	1602	2541	2777	4061	4931	5372	3225	38137	50466	37.8	1863
CO	45	1255	2.58904	45	0	0	0.252	0.064	0.059	0.1	0.08	0.197	0.027	184	215	499	357	643	612	1228	0	0	0	0	22	5	219	1031	971	122	272	382	195	652	641	11	26	172	225	386	394	731	847	1013	558	53300	64192	67.9	382
CO	46	565382	1.76535	35284	690	0.019555606	0.221	0.045	0.045	0.092	0.064	0.147	0.023	113313	125719	236105	90245	280059	285323	512710	6305	3577	16144	321	10405	15920	86563	442570	409194	21768	81984	118841	186601	327432	315617	11815	19580	52845	67057	89580	103947	177701	253828	324767	232284	82986	107456	29.4	149418
CO	47	1460	1.28016	89	3	0.033707865	0.264	0.065	0.059	0.102	0.081	0.201	0.027	391	254	474	341	718	742	1410	0	0	0	0	4	46	72	1342	969	35	347	374	213	717	697	20	38	308	417	480	556	917	1069	1184	638	41731	59705	32.6	386
CO	48	6951	1.31318	509	10	0.019646365	0.275	0.064	0.059	0.1	0.082	0.194	0.027	1796	1385	2441	1329	3517	3434	6546	9	31	14	19	280	52	1317	5516	4720	460	1605	1691	964	3645	3514	131	141	1037	1498	2021	2308	3722	5381	6002	3004	49349	69660	34.8	2005
CO	49	53782	2.22172	597	0	0	0.218	0.049	0.049	0.094	0.067	0.162	0.024	10517	11404	22834	9027	27011	26771	47720	185	3261	357	0	1003	1256	6938	42602	39295	1711	7807	12234	17543	30200	28975	1225	2362	6666	8740	11707	12767	22098	29892	35841	21794	68685	94761	33.2	13079
CO	50	7627	3.15041	2765	35	0.012658228	0.276	0.061	0.062	0.096	0.092	0.184	0.03	1400	2171	3256	800	4239	3388	6516	2	118	57	0	816	118	2499	4851	5529	898	1426	1412	1793	4403	4226	177	739	1798	2052	2721	2895	4286	5539	5953	3392	50565	64892	31.1	1936
CO	51	335018	1.60459	18564	208	0.011204482	0.205	0.047	0.047	0.092	0.065	0.145	0.024	66874	93009	123849	51286	167186	167832	306485	3051	2556	7175	214	4915	10622	38216	277519	224677	9046	42408	66427	106796	189137	180940	8197	20532	49339	59571	77205	84886	132408	178656	219158	137021	71881	93301	31.2	84370
CO	52	13368	2.00886	936	11	0.011752137	0.29	0.059	0.061	0.095	0.098	0.185	0.03	2447	2569	5065	3287	6804	6564	11386	29	508	119	0	595	731	5682	7047	9914	1193	2627	4069	2025	6334	5822	512	1132	3224	3962	5137	5579	8450	9938	11214	6670	41817	56571	31	3806
CO	53	3488	1.61594	966	3	0.00310559	0.274	0.065	0.061	0.095	0.086	0.209	0.027	1109	283	1261	835	1497	1991	3348	8	29	17	13	21	52	314	3063	2288	152	703	921	512	1540	1499	41	302	600	771	1027	1174	2094	2494	2737	1518	47258	66203	41.4	918
CO	54	21500	1.22997	3663	62	0.016926017	0.297	0.064	0.06	0.097	0.085	0.193	0.028	4569	5170	8061	3700	11406	10094	19742	71	176	179	210	251	871	3497	16576	14730	1456	4908	5334	3032	11457	11100	357	830	3990	5595	7215	7752	11386	15195	18378	8393	53318	64895	40.3	5044
CO	55	147871	1.47285	12604	179	0.014201841	0.28	0.061	0.057	0.097	0.077	0.186	0.027	32378	32046	55791	27656	72977	74894	139048	939	1315	1400	185	1587	3397	21279	120577	103326	9641	28463	35929	29293	74977	70184	4793	9055	27900	34501	43607	47678	76964	98122	115077	61742	55379	71408	33.5	39165
CO	56	824	3.21136	61	1	0.016393443	0.229	0.047	0.048	0.092	0.065	0.148	0.023	96	109	398	221	422	402	720	9	12	4	0	43	36	79	712	697	18	110	245	324	429	418	11	19	123	154	199	250	354	527	629	367	62188	74266	29.7	263
CO	57	13003	1.94815	636	22	0.034591195	0.26	0.064	0.059	0.098	0.083	0.201	0.027	3361	2844	5035	1763	6723	6280	12291	146	71	18	0	135	342	2002	10473	8769	974	3404	2845	1546	6445	6163	282	1039	2786	3036	3834	4300	6761	8271	10282	5366	57229	70569	32.5	3482
CO	58	25795	1.99752	1669	23	0.013780707	0.248	0.066	0.06	0.105	0.088	0.202	0.028	5630	4455	10220	5490	12778	13017	20867	65	3182	188	17	940	536	3225	18672	18437	1801	5392	5773	5471	11815	11212	603	1970	5497	6895	8791	9292	15218	18551	20668	10655	49470	61197	37.1	7058
CO	59	41191	1.91971	3094	49	0.015837104	0.239	0.063	0.059	0.099	0.082	0.19	0.027	8935	6966	15815	9475	20292	20899	38774	158	390	386	133	695	655	8478	31327	29411	3207	9208	9551	7445	18841	17659	1182	3183	7995	9682	12677	13883	23332	29777	33929	17140	50489	66576	45.8	11704
CO	60	28517	1.32823	2389	89	0.037254081	0.296	0.063	0.06	0.098	0.088	0.196	0.028	7426	6082	10625	4384	14348	14169	25319	1038	114	152	50	862	982	10306	16595	18401	3879	5759	5547	3216	14211	13632	579	1047	5024	6452	9151	10618	17422	21357	23328	10928	53682	64702	41.1	7665
CO	61	17857	1.27874	1794	61	0.03400223	0.308	0.068	0.066	0.103	0.105	0.209	0.033	4342	3425	6556	3534	8686	9171	16124	80	218	167	7	724	537	7568	9438	11997	1524	3826	4429	2218	7542	6985	557	1754	5579	6840	8395	8835	11791	14498	15790	7722	38169	49140	33.8	4652
CO	62	4789	2.74773	224	3	0.013392857	0.218	0.045	0.048	0.091	0.064	0.14	0.023	756	577	2126	1330	2434	2355	4677	15	16	35	3	3	40	97	4583	3851	86	613	1312	1840	2421	2329	92	186	504	620	857	914	1804	2321	3103	2163	66417	89953	50.9	1369
CO	63	17684	2.98288	510	5	0.009803922	0.234	0.048	0.049	0.091	0.065	0.159	0.023	2717	2658	8743	3566	9365	8319	16695	49	73	123	23	118	603	1029	15778	14070	308	4334	5228	4200	9398	8880	518	553	1823	2502	3277	3805	6742	9444	11258	6931	73622	88346	33.3	4771
CO	64	4210	1.16108	329	11	0.03343465	0.261	0.057	0.054	0.097	0.076	0.179	0.026	1143	913	1488	666	2201	2009	4066	9	0	22	0	48	65	1027	3098	2720	305	883	876	656	1976	1948	28	164	542	897	1302	1429	2425	3044	3555	1689	51155	65218	43.1	1115
CO	65	17846	2.75963	1879	4	0.002128792	0.201	0.039	0.044	0.086	0.059	0.12	0.021	2841	4191	7622	3192	9271	8575	16300	174	18	403	0	701	250	1761	15264	13664	419	2322	2607	8316	12304	11933	371	594	1532	1854	2565	2891	5786	8792	10642	7467	78935	123052	40.6	3850
CO	66	11681	1.11224	1149	21	0.018276762	0.306	0.067	0.064	0.101	0.096	0.194	0.031	3036	2361	4268	2016	5921	5760	11086	42	181	52	0	123	197	4519	6869	7631	1516	2018	2727	1370	5690	5428	262	520	2268	3165	4140	4625	7860	9183	10116	4888	41929	57202	34.1	3163
CO	67	161900	1.49269	14441	360	0.024929022	0.333	0.06	0.059	0.099	0.098	0.2	0.03	36976	35165	60497	29262	78979	82921	130138	3152	6563	1416	166	13873	6592	70191	84036	110594	11006	31580	43623	24385	73991	68435	5556	12745	39613	46723	60880	64728	93673	116834	133249	64314	46783	62799	39.5	40971
CO	68	6026	1.92743	421	3	0.007125891	0.239	0.06	0.056	0.098	0.077	0.189	0.026	1522	1239	2385	880	3042	2984	5583	16	73	0	0	18	336	591	5132	4044	324	1310	1500	910	2925	2753	172	412	971	1227	1592	1821	2958	3905	4594	2301	54357	68199	36.4	1465
CO	69	11137	2.4774	645	10	0.015503876	0.265	0.059	0.059	0.096	0.094	0.18	0.029	2600	2066	4373	2098	5541	5596	10245	106	257	8	14	268	239	4948	5800	7509	957	2396	2286	1870	5054	4614	440	469	2529	3199	4059	4554	6986	8519	9299	4823	39123	57761	38.5	2946
CO	70	24781	2.33629	1723	19	0.011027278	0.198	0.046	0.048	0.09	0.064	0.145	0.023	4572	5576	11020	3613	12883	11898	23775	198	91	270	5	234	208	1697	22314	18451	577	3716	4934	9224	14858	14418	440	1138	3384	3899	5338	5822	9410	12771	15794	9603	77443	106451	48	5987
CO	71	6564	2.47064	294	4	0.013605442	0.291	0.068	0.067	0.101	0.102	0.2	0.032	1432	915	2742	1475	3264	3300	5921	33	129	0	0	189	292	2379	3850	4808	806	1469	1466	1067	2929	2748	181	327	1770	2171	2932	3263	4436	5471	5841	2860	38571	51603	34.8	1788
CO	72	589	3.47304	42	0	0	0.238	0.052	0.055	0.091	0.073	0.169	0.025	76	100	267	146	292	297	573	0	6	0	0	0	10	50	523	485	30	125	157	173	351	344	7	13	46	107	154	163	310	418	464	289	54625	68152	67.1	133
CO	73	8024	2.99338	733	0	0	0.218	0.044	0.048	0.088	0.064	0.134	0.023	1436	1852	3648	1088	4229	3795	7598	0	50	148	0	82	146	853	6892	6037	192	920	1333	3592	5232	5100	132	394	1266	1436	1888	2020	3398	4563	5260	3552	67038	103024	55	1892
CO	74	2284	1.08963	190	2	0.010526316	0.26	0.064	0.06	0.101	0.084	0.196	0.028	578	349	845	512	1094	1190	2144	17	15	17	0	58	33	312	1930	1582	206	461	604	311	1013	942	71	138	597	685	826	872	1316	1816	1949	967	43150	64634	40.3	564
CO	75	30524	3.09019	2775	5	0.001801802	0.21	0.047	0.05	0.089	0.066	0.145	0.023	4938	7939	13733	3914	16606	13918	27891	318	110	179	66	1380	580	4328	25103	23279	1648	4145	5254	12232	20450	19803	647	1216	3658	4236	6202	6734	12956	18375	20853	10641	79277	101084	36	5872
CO	76	24289	2.68057	1206	14	0.011608624	0.226	0.051	0.051	0.093	0.066	0.169	0.024	4205	3745	11231	5108	12413	11876	23008	207	94	193	7	131	649	1562	21586	18614	475	4326	6764	7049	12601	11875	726	1077	2530	3438	4923	5396	8812	13263	16050	10248	66592	84460	24.7	7029
CO	77	4547	1.39108	366	12	0.032786885	0.259	0.063	0.058	0.098	0.08	0.202	0.027	1093	800	1708	946	2327	2220	4369	32	0	29	1	44	72	372	4059	3146	191	1073	1366	516	2341	2284	57	210	718	993	1376	1498	2551	3280	3647	2087	50094	66293	40	1436
CO	78	298294	1.46872	24185	310	0.012817862	0.287	0.053	0.052	0.093	0.088	0.17	0.026	79428	69948	113332	35586	150799	147495	269637	3199	2208	4792	336	9160	8962	88141	195796	194508	22845	52897	64807	53959	157632	151391	6241	14741	40796	53328	70213	79047	130275	177967	213158	104671	74150	89427	37.4	76512
CO	79	9708	1.19762	677	16	0.023633678	0.279	0	0.058	0.097	0.083	0.189	0.027	2492	2002	3465	1749	4745	4963	9304	110	63	0	0	82	149	2145	7378	6527	752	2235	2121	1419	5093	4899	194	806	2157	2365	3302	3768	5438	6974	7869	4028	52022	68157	45.5	2831
ID	80	447269	0.83037	47769	442	0.009252863	0.248	0.051	0.054	0.086	0.08	0.151	0.025	108523	100697	175379	62670	221864	225405	405029	6035	2070	11489	808	6706	15132	35564	379929	301877	14071	65982	103488	118336	237607	228513	9094	21980	60559	75546	99832	112634	188081	258664	311208	173353	66293	88757	28.2	110065
ID	81	4068	1.27326	332	4	0.012048193	0.324	0.07	0.067	0.099	0.101	0.205	0.028	697	523	1639	1209	2087	1981	3892	16	67	0	8	5	80	137	3760	3204	313	1119	1093	679	1721	1573	148	245	582	831	1179	1360	2189	2845	3339	1757	48856	62433	34.4	1204
ID	82	83612	1.4416	8099	97	0.011976787	0.306	0.064	0.062	0.097	0.1	0.187	0.028	22293	20558	29132	11629	41721	41891	74524	530	2456	1629	145	1641	2687	7129	70163	53287	3925	13933	20404	15025	39312	37158	2154	5834	17819	23009	29545	32520	48202	60396	69008	31155	51734	66696	35	20061
ID	83	5924	2.01786	362	2	0.005524862	0.318	0.065	0.061	0.096	0.095	0.184	0.027	1546	1075	2099	1204	2945	2979	5591	53	60	40	0	114	66	240	5524	3938	249	1506	1433	750	2665	2585	80	277	1308	1537	1855	2005	3186	3921	4795	2424	54167	66372	39.6	1808
ID	84	9014	0.86768	640	8	0.0125	0.325	0.077	0.07	0.106	0.106	0.222	0.03	2016	1418	3606	1974	4569	4445	7809	6	843	29	71	14	242	319	7634	6410	785	2459	2184	982	3786	3482	304	617	2109	2549	3618	3890	5882	7134	7859	3418	47556	56776	35	2308
ID	85	45080	1.40641	4462	63	0.014119229	0.345	0.065	0.064	0.098	0.107	0.19	0.029	13667	9300	15880	6233	22613	22467	37120	48	2878	257	24	3190	1563	8203	33241	27381	2939	8564	10043	5835	20729	19732	997	1422	8357	11421	15435	17044	26473	33341	37449	14989	55472	67631	38.1	11199
ID	86	22330	1.93417	2201	17	0.007723762	0.263	0.055	0.057	0.089	0.09	0.153	0.026	4945	3894	9534	3957	11508	10822	21163	98	159	237	38	276	359	5049	16666	15834	1791	4037	4397	5609	12579	12325	254	1052	3406	4166	6603	6921	11377	15257	17143	7995	56694	82455	36.9	4986
ID	87	7335	1.58345	316	2	0.006329114	0.303	0.058	0.059	0.094	0.089	0.166	0.025	1219	867	3414	1835	3771	3564	6976	19	32	71	5	23	209	329	6675	5747	327	1756	2104	1560	3114	2947	167	351	1057	1393	2040	2285	3297	4663	5174	3205	59646	72816	31.4	2242
ID	88	43020	0.80397	3038	35	0.011520737	0.293	0.066	0.062	0.099	0.092	0.187	0.027	8390	6670	17735	10225	21549	21471	40895	126	362	298	53	248	1038	1315	40065	32013	2895	9528	11923	7667	18946	18299	647	2255	8449	10381	13619	14517	23683	29810	34535	17537	50256	66370	33.1	11984
ID	89	113110	1.45545	13046	152	0.011651081	0.31	0.059	0.058	0.094	0.098	0.162	0.026	35020	25042	38312	14736	56481	56629	101130	567	475	1167	127	6523	3121	14586	94103	68530	5479	17297	24122	21632	53039	51226	1813	4786	16532	23694	33372	37092	60493	77228	89117	39768	60615	80777	28.9	28553
ID	90	11671	0.83788	826	10	0.012106538	0.309	0.068	0.064	0.1	0.097	0.192	0.027	2702	1938	4540	2491	5821	5850	11016	62	156	144	65	41	187	550	10574	8087	662	3444	2366	1615	4827	4670	157	886	2671	3142	3518	4220	6976	8784	9886	4653	43423	64115	37.1	2877
ID	91	2539	1.90978	201	1	0.004975124	0.287	0.064	0.062	0.096	0.093	0.185	0.027	595	403	1034	507	1347	1192	2525	4	0	0	0	10	0	132	2403	1872	126	673	764	309	999	951	48	218	551	761	921	945	1536	1905	2028	967	42132	69040	30.5	647
ID	92	1048	1.93271	70	0	0	0.346	0.074	0.071	0.1	0.107	0.206	0.03	271	143	437	197	497	551	1045	0	0	0	0	0	3	17	1028	732	49	316	248	119	505	493	12	23	195	302	366	403	636	808	899	394	39688	72695	35.8	240
ID	93	214252	0.75237	25021	281	0.011230566	0.336	0.07	0.067	0.099	0.112	0.188	0.03	61883	48109	75420	28840	105874	108378	177045	845	2188	1837	562	23435	8340	54371	150428	132933	19756	42506	45767	24904	101571	95911	5660	12080	43463	59043	79898	90267	134403	165543	183422	72807	52134	64252	32.1	51078
ID	94	6869	1.90652	628	12	0.01910828	0.31	0.061	0.058	0.094	0.09	0.174	0.026	2019	1195	2520	1135	3507	3362	6552	0	11	4	0	139	163	405	6293	4340	382	1387	1743	828	3102	2983	119	144	908	1437	1837	2168	3543	4514	5577	2538	59053	72773	39.7	1833
ID	95	23378	1.35891	2881	25	0.008677543	0.332	0.067	0.065	0.095	0.108	0.19	0.029	7587	4819	7803	3169	11860	11518	21804	42	266	138	10	799	319	6360	16346	13751	2241	4055	4857	2598	10438	10141	297	1478	4832	6189	8819	9437	14873	18657	20556	7711	52935	66145	30.8	6047
ID	96	913	1.97344	54	0	0	0.359	0.081	0.079	0.103	0.135	0.21	0.035	265	226	287	135	480	433	825	7	42	0	0	39	0	443	421	550	221	154	108	67	423	409	14	24	201	266	378	435	574	751	825	290	46154	52716	24.8	190
ID	97	7739	0.74573	1011	12	0.011869436	0.349	0.069	0.067	0.097	0.1	0.203	0.028	1390	1049	3049	2251	3944	3795	7268	29	151	35	10	71	175	267	7105	5925	587	1980	2227	1131	3052	2842	210	351	1470	1921	2610	2850	4436	5573	6286	3555	43915	56978	37.1	2123
ID	98	4133	2.30562	54	0	0	0.291	0.069	0.066	0.1	0.098	0.193	0.028	672	576	1517	1368	2123	2010	3784	3	39	0	0	41	266	165	3698	3176	333	902	1162	779	1526	1475	51	425	904	1147	1510	1688	2412	3136	3317	1774	40875	52046	35.8	1112
ID	99	25883	0.96366	1650	12	0.007272727	0.335	0.068	0.066	0.097	0.107	0.197	0.03	6490	7188	8762	3443	13402	12481	22130	613	522	686	92	778	1062	4463	18851	16568	1642	4408	7388	3130	10267	9539	728	1770	6219	8146	10204	11293	15899	20305	22431	10606	46855	56989	25.9	7050
ID	100	13423	1.57506	1109	15	0.013525699	0.278	0.065	0.062	0.096	0.093	0.181	0.027	4368	2608	4608	1839	6900	6523	12710	35	115	20	0	287	256	909	12225	7915	767	2987	2752	1409	6006	5915	91	494	1894	2428	3478	4010	7167	9963	11052	4397	57215	73488	37.8	3493
ID	101	12444	1.58565	1044	14	0.013409962	0.33	0.066	0.065	0.096	0.098	0.185	0.028	3266	2456	4537	2185	6251	6193	11863	10	6	24	72	205	264	1489	10660	8048	1059	2335	2834	1820	5677	5356	321	365	2156	3022	3955	4677	7367	9883	11166	4347	58065	68783	28	3579
ID	102	17183	0.76313	1706	33	0.019343494	0.308	0.072	0.066	0.101	0.103	0.208	0.029	3987	3062	6502	3632	8560	8623	15472	20	233	98	0	877	483	1432	15086	11848	1420	4363	3977	2088	7454	7233	221	594	3550	4291	5892	6438	10316	13545	15117	6683	45492	57326	34	4585
ID	103	15017	1.05944	1273	23	0.018067557	0.331	0.069	0.067	0.096	0.108	0.196	0.029	4109	2925	5482	2501	7674	7343	13962	13	69	139	36	417	381	4374	10177	9677	2028	3382	2602	1665	7383	6984	399	606	3184	3862	6117	6454	9492	11723	13061	5469	47204	62514	35.2	3840
ID	104	15816	1.11151	1187	17	0.01432182	0.275	0.071	0.069	0.097	0.092	0.204	0.029	3202	2261	5994	4359	8055	7761	14780	18	640	66	3	87	222	477	14453	11695	1037	4178	4116	2364	6563	6214	349	760	3679	4979	6062	6873	10562	12525	13692	6407	41516	54281	38.3	4354
ID	105	28495	1.48497	2517	22	0.008740564	0.343	0.061	0.059	0.096	0.098	0.166	0.026	9619	5842	9907	3127	14497	13998	26004	0	350	127	14	1528	472	3000	24715	16435	1619	4187	6569	4060	13525	12917	608	852	3384	4618	8577	9766	15140	20064	23596	8791	63048	78637	34.6	7026
ID	106	23538	1.15273	2517	22	0.008740564	0.341	0.073	0.07	0.099	0.115	0.193	0.031	7223	5172	8194	2949	11849	11689	22003	41	152	227	106	603	406	8555	14435	14327	3273	4377	4363	2314	11465	11055	410	2103	6038	7191	9285	9920	15134	18396	20381	8022	52921	62875	35.5	5705
ID	107	155412	0.72524	16929	191	0.011282415	0.295	0.06	0.059	0.096	0.09	0.167	0.026	35545	31630	59736	28501	76733	78679	146096	464	2073	1427	171	810	4371	7143	140916	108009	7287	29316	44034	27372	76220	73092	3128	6742	25338	31409	42100	47565	78727	105093	120858	62304	57242	74130	28.4	42425
ID	108	36351	0.82288	2849	8	0.002808003	0.308	0.058	0.06	0.096	0.089	0.165	0.027	7301	12325	11677	5048	18656	17695	33597	432	517	708	20	203	874	1471	32538	22162	885	4341	6814	10122	19940	19255	685	3598	8096	9689	12650	13591	19796	25371	28318	15422	49158	66546	29.2	8473
ID	109	7724	1.83627	510	9	0.017647059	0.344	0.069	0.066	0.1	0.099	0.197	0.028	1467	1045	2955	2257	3919	3805	7331	0	20	0	8	59	306	239	7231	5863	455	1770	2282	1356	3320	3176	144	270	1535	2139	2693	3149	4816	5765	6560	3582	39324	53967	31.5	2078
ID	110	3793	0.84299	381	6	0.015748031	0.339	0.074	0.069	0.104	0.104	0.214	0.029	852	570	1424	947	1871	1922	3308	5	304	53	1	20	102	170	3198	2694	313	794	1101	486	1546	1454	92	300	798	1193	1533	1714	2475	2947	3284	1646	41198	54285	33.5	919
ID	111	5291	1.29832	488	11	0.022540984	0.324	0.073	0.071	0.098	0.116	0.202	0.031	1572	1085	1976	658	2789	2502	4919	0	32	22	0	170	148	1638	3485	3314	780	1088	1108	338	2656	2559	97	366	1032	1621	2102	2239	3494	4266	4658	1724	50053	61361	32.1	1264
ID	112	38681	1.50117	6572	22	0.003347535	0.336	0.073	0.072	0.101	0.112	0.18	0.032	10661	17874	7601	2545	19745	18936	35941	55	51	607	94	799	1134	2885	34212	16184	632	2435	7187	5930	19651	18341	1310	6062	14267	16828	20504	21673	28452	32398	35068	11016	39160	54512	23.4	9077
ID	113	20499	1.27387	2298	30	0.01305483	0.327	0.072	0.07	0.097	0.116	0.2	0.031	5743	4334	7181	3241	10233	10266	19174	32	267	55	25	675	271	7223	12717	12901	2676	4134	4270	1821	9911	9547	364	948	4623	5647	8005	8345	12383	15248	17955	7250	53370	67816	28.7	5483
ID	114	39130	0.42658	3403	53	0.015574493	0.34	0.065	0.061	0.102	0.098	0.185	0.027	8244	8436	14877	7573	19363	19767	35050	140	2406	331	5	148	1050	1474	34078	27556	2103	8794	10276	6383	19753	19024	729	2065	6896	8403	10255	11623	19048	24731	29791	16384	58107	71465	36.5	10734
ID	115	4356	1.59992	332	3	0.009036145	0.317	0.067	0.062	0.099	0.095	0.19	0.027	1304	690	1540	822	2140	2216	4264	5	7	0	0	0	80	197	4067	2707	262	941	1040	464	1745	1725	20	149	767	877	1301	1456	2814	3680	3965	1615	53841	58747	41.5	1157
ID	116	11385	0.92709	1024	26	0.025390625	0.365	0.08	0.074	0.104	0.123	0.211	0.032	2921	2212	4208	2044	5886	5499	8985	48	372	13	0	1572	395	3011	7779	7495	1794	2500	2300	901	5356	5168	188	557	2374	3298	4397	4783	7933	9423	10175	4321	43798	60798	34.3	3113
ID	117	22927	0.68787	2400	32	0.013333333	0.368	0.069	0.065	0.098	0.103	0.191	0.029	5995	4132	8714	4086	11360	11567	20198	19	138	228	13	1534	797	3901	18057	15114	2156	5238	5353	2367	10445	9876	569	743	3930	5633	7174	8207	13390	17215	19057	8876	50579	68276	36.6	6017
ID	118	7614	1.42569	644	9	0.013975155	0.348	0.07	0.069	0.097	0.112	0.192	0.031	2315	1224	2892	1183	3854	3760	6395	6	449	0	3	752	9	2600	4667	4914	1027	1596	1540	751	3546	3304	242	241	1282	1979	3370	3490	5144	5957	6557	2633	48823	63375	33	1782
ID	119	12367	1.0906	1020	32	0.031372549	0.315	0.079	0.071	0.106	0.107	0.229	0.03	2460	2061	5114	2732	6163	6204	11554	43	390	12	0	45	323	447	11264	9064	1221	3340	3453	1050	5470	5025	445	902	3459	4272	4945	5418	7869	9550	10462	5466	39386	53892	30.4	3473
ID	120	11399	1.96811	1116	4	0.003584229	0.275	0.05	0.054	0.088	0.085	0.142	0.025	2854	2317	4984	1244	5972	5427	10153	0	83	0	0	923	240	1901	9274	7702	481	1278	2788	3155	6281	5930	351	341	1326	1897	2642	3087	5027	7374	8448	3707	74216	88054	21.9	2468
ID	121	83706	1.16248	9072	125	0.01377866	0.303	0.064	0.061	0.097	0.106	0.169	0.028	23332	18718	29095	12561	41214	42492	76869	656	583	1562	45	2399	1592	13689	66201	53383	6833	14391	21029	11130	41517	40161	1356	4103	16532	20885	27691	30874	49223	61848	70863	31146	52919	67867	30.7	21580
ID	122	10584	1.80668	813	7	0.008610086	0.271	0.053	0.054	0.09	0.081	0.159	0.024	1807	1479	4378	2920	5345	5239	10471	6	20	19	0	35	33	485	10035	8453	457	2240	3168	2588	4779	4699	80	182	1038	1811	3299	3848	5263	6529	7787	3869	64475	86047	33.9	2765
ID	123	9963	0.82486	1180	21	0.01779661	0.36	0.075	0.07	0.102	0.113	0.208	0.031	2345	1545	3634	2439	4849	5114	8748	17	96	37	0	738	327	1700	7865	7035	1051	2370	2457	1157	4282	4104	178	530	2139	3302	3955	4454	6572	7948	8592	4035	40992	55317	37.2	2708
MT	124	8943	1.73223	873	8	0.009163803	0.279	0.056	0.059	0.093	0.083	0.187	0.026	1573	1939	3463	1968	4448	4495	8505	4	105	47	5	31	246	426	8115	6347	301	1814	1977	2255	4746	4564	182	561	1932	2146	3005	3356	4972	5897	7016	3992	43201	64856	32.1	2286
MT	125	13206	1.06055	2343	72	0.030729834	0.382	0.091	0.086	0.129	0.151	0.289	0.038	4456	2806	4380	1564	6603	6603	3940	4	8653	12	6	28	563	844	3516	7510	781	2625	2743	1361	5438	4785	653	1245	4461	5412	6422	7411	9276	10517	11580	3609	49859	63920	62.2	2729
MT	126	6603	0.85738	707	24	0.033946252	0.35	0.086	0.081	0.121	0.133	0.276	0.036	1995	1403	2252	953	3307	3296	2937	27	3421	7	0	75	136	237	2906	4040	395	1085	1625	935	2947	2502	445	1048	2498	2711	3155	3302	4593	5363	5682	2366	41279	51976	45.4	1558
MT	127	5897	1.35805	420	5	0.011904762	0.293	0.057	0.057	0.093	0.08	0.193	0.025	1154	929	2437	1377	3004	2893	5693	2	21	0	0	19	162	164	5571	4249	284	1360	1446	1159	2846	2595	251	215	849	1093	1505	1601	2686	3470	4212	2364	60594	75505	28.1	1493
MT	128	10483	1.49081	845	12	0.014201183	0.261	0.054	0.053	0.091	0.076	0.176	0.024	1848	1515	4533	2587	5339	5144	10141	42	125	30	0	27	118	257	9894	8039	445	2489	2649	2456	5461	5235	226	251	1260	1578	2327	2539	4845	6480	7771	4524	58707	71282	41.2	2738
MT	129	1307	1.02106	146	5	0.034246575	0.293	0.061	0.059	0.097	0.084	0.203	0.026	287	216	511	293	676	631	1266	0	10	0	0	0	31	1	1265	941	66	300	382	193	653	641	12	42	201	292	460	496	723	948	1053	628	48000	64512	44.9	402
MT	130	79394	1.05983	7792	150	0.019250513	0.378	0.063	0.059	0.101	0.091	0.205	0.026	17888	18249	28662	14595	39774	39620	70013	882	3412	545	56	1006	3480	3441	68180	54313	4339	17637	18170	14167	38338	36859	1479	4531	15005	18452	24881	27055	42771	54298	63364	34329	49913	69845	29	21478
MT	131	5688	0.93001	491	5	0.010183299	0.339	0.069	0.067	0.107	0.102	0.223	0.029	1347	1099	2121	1121	2794	2894	4416	14	1070	36	2	23	127	151	4369	3897	284	1317	1190	1106	2640	2569	71	474	1288	1676	2302	2499	3592	4338	4901	2274	42298	57531	29.6	1553
MT	132	11337	0.73941	1145	15	0.013100437	0.278	0.058	0.057	0.095	0.084	0.195	0.025	2490	2210	4522	2115	5667	5670	10665	71	71	11	14	86	419	389	10454	8079	647	2303	3123	2006	6243	6078	165	600	1802	2316	3042	3315	5250	7350	8812	4903	52965	70861	38.9	2999
MT	133	1706	0.78283	197	7	0.035532995	0.298	0.056	0.056	0.093	0.081	0.19	0.024	394	164	748	400	915	791	1633	0	55	12	0	0	6	46	1587	1259	57	463	434	305	886	870	16	51	169	266	348	359	787	1054	1323	857	57440	74287	42.1	503
MT	134	8496	0.67004	1081	29	0.026827012	0.374	0.057	0.056	0.093	0.08	0.189	0.024	1794	1760	3370	1572	4336	4160	8155	57	111	20	0	29	124	246	7968	6025	388	1973	2280	1384	4735	4652	83	326	1261	1502	2186	2552	3890	5556	6306	3930	58596	72049	33.2	2339
MT	135	8528	1.73123	1056	13	0.012310606	0.305	0.076	0.07	0.101	0.101	0.237	0.03	1362	1429	3739	1998	4285	4243	7994	53	106	66	0	41	268	269	7766	6515	543	2457	2132	1383	3841	3703	138	665	2392	2835	3307	3550	5046	6449	7254	3903	41820	54982	29.5	2226
MT	136	2825	0.90556	278	2	0.007194245	0.323	0.058	0.056	0.094	0.081	0.198	0.024	716	569	1093	447	1445	1380	2694	0	27	51	0	1	52	57	2665	1911	79	699	754	379	1592	1574	18	47	319	344	567	594	940	1498	1997	1334	64545	80843	31	771
MT	137	10986	1.25059	1070	27	0.025233645	0.295	0.059	0.059	0.093	0.084	0.197	0.025	2286	1952	4228	2520	5606	5380	10390	9	149	66	209	44	119	93	10346	8022	568	2251	2845	2358	5649	5476	173	764	2068	2636	3381	3782	6196	7885	8737	4912	50540	67775	47.6	2971
MT	138	98998	0.99844	11237	27	0.002402777	0.271	0.057	0.058	0.094	0.077	0.193	0.025	21712	18737	40232	18317	49486	49512	93174	439	1474	698	47	935	2231	2804	91862	70211	3660	20557	24121	21873	50054	48319	1735	3787	15740	20795	26361	29495	49153	64310	75737	38773	56182	76591	29.9	25268
MT	139	104238	1.55282	12654	55	0.004346452	0.239	0.048	0.051	0.088	0.073	0.152	0.024	21413	31474	38332	13019	54036	50202	97820	400	926	1411	7	1079	2595	3873	95579	68639	2191	12080	19803	34565	62719	61208	1511	5913	14946	18686	26106	29104	45933	60294	73325	43777	66397	90411	33	25156
MT	140	1036	0.8557	78	2	0.025641026	0.34	0.061	0.059	0.096	0.084	0.202	0.025	212	187	398	239	552	484	1029	7	0	0	0	0	0	1	1028	733	20	323	285	105	550	550	0	23	135	223	368	406	569	685	806	438	42000	65237	79.5	304
MT	141	13395	1.3003	1522	30	0.019710907	0.388	0.1	0.092	0.131	0.154	0.336	0.041	4104	3129	4599	1563	6612	6783	4271	39	8722	6	13	101	243	426	4002	8037	834	3142	2330	1731	5391	5025	366	2027	5392	6113	7113	7490	9606	10847	11534	4163	36045	49602	33.4	2560
MT	142	728	1.27652	53	2	0.037735849	0.315	0.06	0.059	0.097	0.086	0.199	0.026	105	81	357	185	370	358	688	10	3	0	0	0	27	49	652	585	47	238	167	133	377	365	12	55	159	195	239	276	448	555	614	351	43875	62931	43.9	217
MT	143	3243	1.71496	190	2	0.010526316	0.307	0.058	0.057	0.095	0.081	0.193	0.025	620	364	1322	937	1685	1558	3128	3	11	2	0	0	99	75	3061	2420	177	766	767	710	1228	1190	38	120	447	537	763	966	1668	2234	2644	1308	49881	74718	35.3	718
MT	144	15945	0.86015	1933	41	0.021210554	0.386	0.071	0.069	0.103	0.102	0.237	0.03	4432	3588	5624	2301	8007	7938	11237	55	3740	71	0	165	677	602	11077	10088	926	3054	3535	2573	7459	7025	434	1331	3957	4735	6235	6688	9531	11470	13340	6369	49321	59986	37.4	4000
MT	145	11747	1.60127	1032	8	0.007751938	0.28	0.051	0.053	0.091	0.076	0.174	0.023	2457	1761	5122	2407	5968	5779	11091	45	86	6	0	122	397	275	10943	8528	455	2255	2806	3012	5643	5424	219	442	1387	1843	2292	2704	4738	6259	8029	4484	69646	83162	27.6	3255
MT	146	1954	1.47924	88	1	0.011363636	0.319	0.057	0.059	0.093	0.084	0.19	0.025	399	231	881	443	1064	890	1856	0	44	0	0	0	54	70	1811	1483	83	478	528	394	945	914	31	79	327	407	577	669	1066	1461	1606	906	43661	61197	59.6	543
MT	147	29520	1.0374	1953	26	0.013312852	0.339	0.07	0.066	0.108	0.103	0.232	0.03	6856	5343	10991	6330	14591	14929	19904	88	7019	96	53	107	2253	1348	19332	20461	1656	5815	6910	6080	13376	12437	939	2538	7318	8812	10919	12175	17667	21807	24171	11802	48829	63517	37.1	8009
MT	148	66165	1.29116	6449	68	0.01054427	0.262	0.053	0.053	0.094	0.08	0.17	0.024	14229	12988	26956	11992	32785	33380	62137	167	1086	440	47	337	1951	2134	60615	47307	1984	11053	15179	19091	35556	34448	1108	3142	9905	11736	14775	16660	26873	36502	44378	27893	65791	81455	28.5	17219
MT	149	2330	0.99442	117	1	0.008547009	0.321	0.075	0.066	0.107	0.094	0.235	0.028	533	352	874	571	1109	1221	2319	0	0	0	0	0	11	29	2290	1716	517	357	581	261	1154	1154	0	240	461	715	837	855	1355	1682	1797	895	44875	84727	53.6	556
MT	150	19351	1.09585	1504	13	0.008643617	0.303	0.072	0.067	0.103	0.096	0.222	0.029	3516	2509	8010	5316	9633	9718	18348	39	242	79	46	146	451	602	17934	14894	1524	5547	4883	2940	7549	6832	717	1201	4696	5750	7823	8765	12258	14662	15900	8122	40140	58054	34.6	5112
MT	151	8207	1.85777	712	7	0.009831461	0.276	0.053	0.055	0.088	0.079	0.176	0.024	1235	1393	3212	2367	4281	3926	7819	14	0	3	0	134	237	369	7606	6520	291	1990	2191	2048	4202	4098	104	216	1010	1296	2089	2463	4433	5519	6413	3570	54107	71087	28.9	2099
MT	152	1745	0.74932	180	1	0.005555556	0.312	0.058	0.056	0.093	0.08	0.201	0.024	396	334	586	429	881	864	1633	0	83	29	0	0	0	64	1569	1209	88	468	446	207	785	778	7	21	240	278	430	491	900	1222	1405	723	49701	68249	52.6	484
MT	153	1864	1.70441	125	7	0.056	0.311	0.063	0.062	0.096	0.088	0.206	0.027	363	364	698	439	959	905	1733	0	20	3	0	87	21	87	1733	1313	59	530	336	388	956	947	9	51	297	427	638	660	943	1406	1550	702	46607	59768	29.6	423
MT	154	4175	1.43937	239	0	0	0.32	0.072	0.068	0.101	0.097	0.232	0.029	754	638	1621	1162	2139	2036	3871	31	112	36	0	6	119	56	3815	3154	345	1161	1135	513	1684	1565	119	295	1057	1316	1618	1720	2446	3217	3800	1786	41705	53168	28.5	1079
MT	155	114330	1.09651	8388	84	0.010014306	0.231	0.053	0.056	0.091	0.08	0.172	0.025	21725	32581	42681	17343	57399	56931	105006	720	2125	2073	79	452	3875	3690	102356	78419	3363	16862	24324	33870	67181	64380	2801	6868	20785	25617	32614	36753	58116	74396	86496	49313	54062	74060	29.1	27817
MT	156	4708	1.05753	310	8	0.025806452	0.344	0.076	0.071	0.103	0.101	0.243	0.03	910	626	1954	1218	2351	2357	4434	0	120	41	0	5	108	138	4301	3520	293	1506	1149	572	1945	1841	104	284	1005	1324	1534	1759	2778	3608	3963	2181	43274	55725	37.3	1391
MT	157	16196	1.65706	1151	12	0.010425717	0.24	0.054	0.055	0.09	0.076	0.191	0.024	2807	2962	6929	3498	8110	8086	15493	73	125	48	19	26	412	497	15127	12427	673	3698	4125	3931	8755	8576	179	955	2589	3243	4278	4670	7986	10668	12446	7782	53068	73960	43.1	4485
MT	158	439	0.89727	12	1	0.083333333	0.291	0.053	0.056	0.091	0.079	0.18	0.024	77	63	198	101	227	212	414	0	0	25	0	0	0	0	414	350	4	138	94	114	232	223	9	9	70	92	128	135	247	262	324	204	51250	69975	71.6	121
MT	159	4021	0.7452	512	14	0.02734375	0.335	0.07	0.066	0.103	0.095	0.221	0.028	937	605	1609	870	2073	1948	3402	0	374	12	0	20	213	114	3377	2841	263	1104	977	497	1925	1790	135	138	798	934	1380	1470	2349	3015	3277	1710	46212	59382	34.7	995
MT	160	5862	1.17204	457	3	0.006564551	0.309	0.068	0.065	0.103	0.099	0.224	0.028	1406	1128	2182	1146	2912	2950	4797	8	898	6	0	70	83	102	4782	3997	273	1322	1433	969	2744	2563	181	641	1378	1563	2031	2251	3327	4121	4568	2103	51151	68355	44.8	1414
MT	161	1567	1.02066	114	6	0.052631579	0.287	0.061	0.06	0.097	0.084	0.197	0.026	249	278	626	414	799	768	1477	0	27	0	0	0	63	47	1459	1186	66	347	479	294	878	877	1	86	290	331	414	443	819	1117	1200	737	54427	68431	40.4	484
MT	162	5218	1.51957	892	7	0.007847534	0.314	0.065	0.066	0.09	0.093	0.225	0.027	972	903	2125	1218	2751	2467	5002	37	4	26	0	9	140	16	4996	3857	287	1244	1303	1023	2594	2577	17	266	956	1116	1357	1485	2417	3373	4207	2426	54667	65914	33.5	1651
MT	163	1226	0.74938	130	2	0.015384615	0.29	0.06	0.059	0.094	0.084	0.201	0.025	277	93	522	334	626	600	1200	0	13	10	0	3	0	16	1200	904	107	276	319	202	598	569	29	67	235	336	465	503	781	880	1052	518	43625	64764	42.9	346
MT	164	42122	1.39823	2740	29	0.010583942	0.292	0.062	0.061	0.097	0.085	0.197	0.026	8006	6353	17203	10560	20854	21268	40353	52	397	226	0	94	1000	1488	39133	31382	2613	9499	10505	8765	19246	18224	1022	1968	7263	9440	13024	14409	22215	27693	32759	17354	53054	70220	35.5	11937
MT	165	11145	0.62441	1084	15	0.013837638	0.347	0.056	0.055	0.093	0.082	0.193	0.024	2779	2367	4351	1648	5693	5452	10408	0	205	3	18	103	408	608	9910	7431	573	2613	2839	1406	6172	6033	139	383	939	1260	2112	2277	4163	5921	7736	4535	67205	79719	41.7	2724
MT	166	10847	0.62818	1577	52	0.032974001	0.389	0.094	0.084	0.129	0.143	0.313	0.038	3608	2507	3624	1108	5376	5471	3835	24	6322	67	0	20	579	428	3658	6269	757	1991	2424	1097	4388	3863	525	1532	3940	4644	5300	5662	7122	8474	9254	3150	43194	57792	45.7	1981
MT	167	9024	0.98955	1183	44	0.037193576	0.323	0.074	0.071	0.11	0.107	0.248	0.031	2550	1732	3423	1319	4491	4533	5166	15	3354	93	0	180	216	464	4967	5702	564	1744	2375	1019	4199	3922	277	692	2185	2525	3071	3263	4826	6341	7557	3166	57992	68763	60.4	2180
MT	168	11522	1.16545	595	10	0.016806723	0.287	0.077	0.071	0.102	0.101	0.248	0.03	1995	1518	4544	3465	5907	5615	10680	36	379	49	1	21	356	338	10411	8858	980	3704	2587	1587	4551	4300	251	657	2724	3811	4839	5192	7344	9045	9805	5036	40823	56419	34.7	3042
MT	169	3436	0.6736	396	5	0.012626263	0.319	0.057	0.057	0.095	0.082	0.186	0.025	708	675	1283	770	1731	1705	3248	0	33	9	0	6	140	131	3129	2484	195	787	906	596	1819	1781	38	115	449	633	906	1092	1582	2160	2638	1639	55521	76853	35	903
MT	170	33852	1.73005	3832	81	0.021137787	0.315	0.066	0.064	0.097	0.095	0.218	0.027	6876	7639	13080	6257	17089	16763	31964	189	741	258	5	68	627	1559	30629	23244	1682	7418	7723	6421	16746	15979	767	3115	7425	9151	10993	12053	18461	23846	27073	14960	45718	62015	31.8	7990
MT	171	9422	1.32291	698	13	0.018624642	0.313	0.054	0.055	0.091	0.078	0.183	0.023	2104	1397	3868	2053	4695	4727	9031	8	93	32	0	69	189	374	8739	6719	391	2377	2259	1692	4647	4493	154	190	1017	1309	1753	2112	3704	5264	6249	3761	64645	79373	42	2616
MT	172	3635	1.47759	372	7	0.018817204	0.291	0.056	0.056	0.091	0.08	0.187	0.024	681	566	1297	1091	1834	1801	3499	0	36	10	0	0	90	83	3419	2703	146	984	886	687	1701	1687	14	123	443	568	737	944	1827	2461	2924	1566	49886	67334	39.9	1011
MT	173	5980	1.22107	431	5	0.011600928	0.293	0.063	0.06	0.098	0.086	0.202	0.026	1440	1005	2196	1339	2921	3059	5670	23	44	12	0	49	182	98	5621	4102	316	1298	1452	1036	2686	2640	46	493	1075	1328	1835	2041	3243	4040	4755	2464	55000	68537	35.7	1631
MT	174	4219	1.04784	706	10	0.014164306	0.328	0.072	0.068	0.098	0.097	0.238	0.028	919	722	1816	762	2088	2131	3885	0	228	32	0	12	62	162	3791	2981	276	1119	1079	507	2234	2189	45	206	740	941	1304	1415	2353	3034	3590	1867	50721	68818	42.6	1186
MT	175	668	0.92652	55	1	0.018181818	0.314	0.063	0.061	0.1	0.09	0.205	0.027	106	93	277	192	328	340	632	0	0	28	0	2	6	4	630	520	53	164	171	132	339	339	0	44	145	176	253	285	388	460	520	351	43047	58435	49.6	219
MT	176	7363	0.69615	845	11	0.013017751	0.337	0.061	0.06	0.098	0.092	0.207	0.026	1622	1319	2797	1625	3640	3723	6361	26	636	11	22	44	263	200	6245	5338	323	1821	2035	1159	3805	3608	197	222	1362	1836	2250	2422	3783	4960	5762	3386	53162	63373	37.7	2191
MT	177	2111	1.42163	175	7	0.04	0.321	0.077	0.07	0.103	0.098	0.242	0.029	538	386	768	419	1016	1095	1996	0	70	7	0	0	38	65	1974	1384	245	477	389	273	976	945	31	183	509	607	833	892	1407	1689	1791	792	39655	54148	65.5	489
MT	178	1094	0.82763	118	6	0.050847458	0.319	0.071	0.067	0.099	0.096	0.224	0.028	293	138	428	235	515	579	1078	0	8	8	0	0	0	55	1023	757	88	276	211	182	558	557	1	55	170	227	330	366	525	760	870	498	53958	61871	26.5	349
MT	179	155174	0.9978	16400	240	0.014634146	0.291	0.057	0.055	0.097	0.08	0.195	0.025	36222	33625	59856	25471	76611	78563	140407	1113	6471	1087	136	901	5059	8678	134365	106955	5977	32252	34070	34656	83567	80857	2710	5961	22136	28775	40670	44236	70591	95003	113938	66385	61264	81783	33	41347
NM	180	669297	1.63461	53555	885	0.016525068	0.274	0.054	0.055	0.097	0.103	0.151	0.029	147219	160331	256393	105354	327390	341907	498265	19435	32659	17696	580	72668	27994	335078	259122	462472	50802	106988	144703	159979	337349	318221	19128	49062	145842	178355	222545	241817	350801	444331	510351	267699	53329	74035	30.8	158809
NM	181	3472	2.23725	83	5	0.060240964	0.299	0.07	0.068	0.102	0.103	0.205	0.03	493	287	1386	1306	1937	1535	3400	0	0	0	0	72	0	669	2803	2834	166	1336	887	445	967	888	79	249	813	1260	1629	1678	2335	2920	3031	1325	41910	50990	36.5	791
NM	182	63174	1.1099	8911	157	0.017618674	0.345	0.07	0.069	0.102	0.12	0.201	0.033	17031	13816	22469	9858	31070	32104	55566	802	1021	557	0	3698	1530	36044	24639	40429	8686	11189	13173	7381	28197	26760	1437	5292	17592	22479	28143	30159	40439	49085	54338	23284	43359	58612	34.3	15731
NM	183	25489	2.04809	3434	106	0.030867793	0.403	0.086	0.082	0.122	0.153	0.254	0.039	6312	5686	9402	4089	12608	12881	12256	165	10894	40	9	1302	823	9621	4874	16953	2704	5531	6186	2532	10663	9202	1461	2835	8353	10038	12877	14051	18181	21081	22900	8708	39413	52278	37.3	5999
NM	184	11574	2.133	864	47	0.054398148	0.311	0.065	0.066	0.096	0.115	0.185	0.033	2188	1943	4237	3206	5961	5613	10084	58	217	52	0	679	484	5670	5497	8629	877	2563	3214	1975	5216	4900	316	661	3266	4076	5001	5348	7251	8867	9797	5853	36302	49626	30.9	3277
NM	185	48670	1.30869	4971	70	0.014081674	0.346	0.068	0.068	0.101	0.119	0.193	0.032	13038	13927	15761	5944	25199	23471	32467	2358	436	604	188	9969	2648	20599	23298	30171	5429	8041	10876	5825	21617	20238	1379	4525	13436	16969	20805	22994	31405	37762	42159	18548	45092	59084	43	11946
NM	186	2015	1.25658	133	1	0.007518797	0.334	0.072	0.069	0.102	0.117	0.202	0.033	697	301	616	401	1023	992	1353	32	0	7	0	449	174	1080	898	1134	177	411	399	147	701	627	74	65	526	678	940	1021	1191	1505	1811	672	31625	49045	42.1	332
NM	187	210408	1.23261	23464	408	0.01738834	0.337	0.061	0.063	0.098	0.123	0.158	0.034	53215	55432	69050	32711	102288	108120	183436	3637	2185	2391	82	14771	3906	144269	57026	128570	26156	29010	37987	35417	94740	87678	7062	22411	70182	84028	101637	107457	139313	162169	178772	77842	40973	59601	27.9	52854
NM	188	56878	1.01084	6559	120	0.018295472	0.371	0.06	0.06	0.094	0.112	0.177	0.029	14956	13232	20591	8099	28541	28337	51287	857	946	265	0	2701	822	27960	26655	36788	5598	13527	11646	6017	27693	26438	1255	3932	10759	13503	15936	18505	27325	34696	42078	21251	65328	79875	36	15098
NM	189	26965	1.84299	1559	35	0.022450289	0.32	0.058	0.06	0.095	0.106	0.168	0.03	5532	4756	9653	7024	13283	13682	24979	261	575	171	0	570	409	13676	12298	19494	2348	5173	6262	5711	10762	9995	767	2692	7591	9111	11719	12494	16805	20819	22760	11851	37843	56893	24.7	6733
NM	190	3650	1.50104	616	9	0.01461039	0.362	0.051	0.061	0.086	0.123	0.161	0.032	831	508	1378	933	1860	1790	3141	0	201	0	0	228	80	2828	634	2659	375	1368	666	250	1357	1262	95	218	806	946	1307	1405	2422	2885	3311	1384	24798	39340	27.5	601
NM	191	441	1.53554	8	0	0	0.32	0.059	0.062	0.094	0.108	0.174	0.03	61	70	138	172	242	199	363	0	0	0	3	59	16	175	260	355	52	94	132	77	174	172	2	26	102	143	207	225	293	326	365	211	29375	69065	25.6	105
NM	192	4183	1.33897	350	9	0.025714286	0.337	0.067	0.069	0.099	0.123	0.188	0.034	949	745	1603	886	2046	2137	3949	46	60	0	0	73	55	2446	1627	2911	502	1026	955	428	1652	1527	125	209	1367	1517	1652	1762	2813	3337	3651	1679	42526	53273	35	1071
NM	193	67623	1.12207	8862	155	0.017490408	0.371	0.065	0.067	0.098	0.117	0.188	0.032	20896	15954	23160	7613	34018	33605	59835	2521	588	397	11	3096	1175	39661	24096	40376	10213	12654	11822	5687	30621	28695	1926	4733	15118	18651	22448	23874	38820	48272	54435	22523	60546	75101	38	16588
NM	194	19170	2.05568	1571	16	0.010184596	0.288	0.059	0.059	0.097	0.091	0.176	0.028	3471	2904	7320	5475	9300	9870	18602	98	72	13	0	160	225	6310	12527	14557	1518	4362	4902	3775	7915	7565	350	824	3002	4490	6214	7091	10907	13417	15291	7566	46216	66092	35.4	4850
NM	195	18540	2.16274	489	5	0.010224949	0.24	0.035	0.04	0.083	0.064	0.096	0.02	4246	3337	7746	3211	9423	9117	15893	94	178	926	0	511	938	3310	13360	13191	281	1138	2834	8938	10129	9786	343	416	1043	1267	1640	1825	2954	4548	6775	7931	121324	141162	21.6	4957
NM	196	23676	1.32874	3136	84	0.026785714	0.38	0.076	0.077	0.104	0.14	0.214	0.037	6360	4861	7574	4881	11741	11935	21841	381	212	199	0	740	303	15863	7005	15076	4466	5228	3459	1923	8606	7587	1019	2511	8372	10274	13097	13380	17779	20299	21864	8904	29360	43116	27.2	5348
NM	197	71737	2.07702	12091	452	0.037383178	0.367	0.114	0.097	0.146	0.18	0.276	0.047	20622	17665	24969	8481	34543	37194	10258	434	54552	829	30	2960	2674	10125	6198	43953	9964	15154	13788	5047	27567	23718	3849	12520	31060	35582	41019	43838	55468	62485	66261	20942	33834	50778	51.1	14859
NM	198	4522	2.53434	166	6	0.036144578	0.347	0.058	0.069	0.091	0.142	0.163	0.036	512	951	1680	1379	2197	2325	2977	2	12	0	0	1501	30	3682	713	3518	379	1198	1554	387	1590	1445	145	222	1393	1596	2245	2507	3472	3984	4129	1713	28446	43961	23.1	838
NM	199	62503	1.47471	4582	67	0.014622436	0.32	0.068	0.065	0.102	0.107	0.205	0.031	15375	15021	21142	10965	31103	31400	49735	2061	4383	817	138	3139	2230	23050	31437	40928	6033	11090	16273	7532	25193	23279	1914	5918	17346	20541	25849	28158	41355	48692	53335	23634	41988	58345	28.7	14568
NM	200	8143	1.26037	425	8	0.018823529	0.328	0.074	0.07	0.103	0.121	0.207	0.034	1764	1410	2958	2011	3866	4277	7283	91	160	75	0	429	105	3672	4110	5884	1052	2095	1727	1010	3153	2988	165	602	2344	2930	4386	4622	5650	6848	7188	3040	29035	47159	23	1580
NM	201	38887	2.03226	3443	70	0.020331107	0.339	0.061	0.066	0.1	0.14	0.181	0.036	9114	7619	14897	7257	18698	20189	20684	250	6291	191	10	10646	815	27756	4810	26556	3595	8548	9276	5137	15302	14099	1203	5821	11545	13898	16117	17201	23946	29251	31933	12730	39952	57304	48.1	7576
NM	202	17763	1.23935	1847	50	0.027070926	0.361	0.069	0.068	0.102	0.112	0.191	0.032	4446	5041	5698	2578	8876	8887	13613	339	168	90	14	2741	798	7521	9380	10638	2098	2990	2993	2557	8191	7668	523	2428	5391	6807	8211	8781	11770	13786	15600	6814	42702	54667	43.9	4122
NM	203	124418	1.70865	13615	451	0.03312523	0.34	0.082	0.069	0.12	0.124	0.235	0.034	33187	27973	45557	17701	61427	62991	65171	905	49419	981	76	4101	3765	25086	47682	80526	11989	24596	31796	12145	54643	49898	4745	11983	32899	39881	49942	53946	75726	93863	104504	43387	50518	64814	39	30649
NM	204	26173	2.05931	1273	13	0.010212097	0.336	0.058	0.066	0.095	0.135	0.169	0.036	5057	5063	10532	5521	12767	13406	15979	154	246	273	22	8710	789	20947	4456	19014	3132	5259	6523	4100	10139	9271	868	3005	9218	10816	13148	14278	18757	21329	23362	11609	30946	46665	32.4	6429
NM	205	141566	1.69457	11036	212	0.019209859	0.338	0.056	0.057	0.1	0.1	0.162	0.028	33112	28677	55557	24220	69376	72190	102223	3318	18023	1976	276	10186	5564	55011	61701	97379	9676	24722	33152	29829	67210	62530	4680	8746	22955	28499	38053	42256	70089	91133	108519	51001	63802	79179	30.5	36002
NM	206	146734	2.04993	9928	140	0.014101531	0.235	0.049	0.051	0.09	0.088	0.142	0.027	27096	26438	58875	34325	70506	76228	123710	1437	4719	1779	161	10901	4027	75057	63082	109439	11256	24179	28553	45451	73163	70184	2979	7778	27042	34057	43410	47589	71985	89706	102994	61921	61200	88441	35.9	36778
NM	207	10690	1.47006	706	45	0.063739377	0.315	0.074	0.069	0.105	0.108	0.215	0.032	1661	1379	3902	3748	5262	5428	9633	28	470	83	0	189	287	3247	6923	8369	1316	2367	2881	1805	3842	3422	420	624	3861	4350	5310	5802	7599	8665	9409	5555	29755	49509	31.9	2805
NM	208	16254	1.61397	1231	56	0.04549147	0.346	0.074	0.073	0.107	0.13	0.215	0.036	3664	3395	6054	3141	8346	7908	13022	81	2037	549	0	318	247	8244	5477	10941	1996	4114	2427	2404	5675	5407	268	1332	5489	6577	8026	8295	10403	12953	14145	4520	42083	54875	29.7	2406
NM	209	32587	2.39819	1587	49	0.030875866	0.237	0.059	0.061	0.098	0.112	0.17	0.032	5901	5463	13047	8176	16024	16563	27570	150	2130	282	1	1715	739	18545	11478	24177	2356	6801	8052	6968	15182	13865	1317	2440	8247	10707	12707	14130	20068	24105	26825	12103	38329	58045	32	6771
NM	210	15148	1.9708	707	12	0.016973126	0.386	0.072	0.071	0.103	0.122	0.2	0.033	3208	2876	5944	3120	7921	7227	13904	86	23	23	0	901	211	6455	8411	10494	1536	3941	3419	1598	5914	5504	410	1306	4719	5994	7253	7490	9978	12039	12997	5644	36120	50947	38.2	3646
NM	211	3452	1.56684	411	9	0.02189781	0.33	0.066	0.065	0.095	0.11	0.196	0.03	803	676	1173	800	1579	1873	3105	5	77	1	0	107	157	1363	1906	2445	353	1199	555	338	1538	1496	42	226	787	1002	1354	1481	2376	2680	2921	1395	35884	55998	29	743
NM	212	74184	1.51823	6549	100	0.015269507	0.36	0.063	0.065	0.101	0.121	0.184	0.033	17530	15308	28388	12958	36603	37581	61640	957	3202	707	0	5208	2470	44890	24269	50092	7591	16495	16550	9456	32080	29682	2398	4682	16410	22240	28053	30648	43981	55487	62585	27010	48945	62351	37.8	18400
NV	213	52548	1.48879	550	5	0.009090909	0.36	0.076	0.067	0.092	0.102	0.198	0.029	11038	10679	20476	10355	26301	26247	43386	830	1156	1440	19	4417	1300	12811	35359	37434	4689	9668	14500	8577	27077	25705	1372	2609	9044	11711	16301	17431	26861	34527	40161	22755	55718	75267	34.5	14143
NV	214	23695	1.24885	5975	116	0.019414226	0.314	0.075	0.066	0.095	0.099	0.237	0.027	5476	4738	9024	4457	11909	11786	19422	503	1087	649	9	980	1045	3307	17458	16540	1383	5211	6834	3112	10231	9620	611	1612	4427	5352	7114	7888	12440	15907	18574	9940	57824	70161	29	6571
NV	215	2154251	0.65514	1934	49	0.025336091	0.313	0.07	0.066	0.085	0.11	0.205	0.029	501177	498684	841564	312826	1070999	1083252	1298872	248361	18115	211394	16142	246393	114974	671381	923128	1474514	203677	418723	488808	363306	1102071	1031445	70626	136286	394596	498161	647045	717039	1123756	1447478	1666806	783524	59340	80762	37.9	498594
NV	216	47836	1.64554	231000	4005	0.017337662	0.278	0.063	0.058	0.088	0.083	0.179	0.025	8049	7435	19201	13151	23949	23887	42645	357	946	879	152	1505	1352	6034	38674	36936	2511	8977	14551	10897	22367	21421	946	1511	5262	6830	9794	10640	18794	26538	33195	20741	66810	89303	33.1	14208
NV	217	51463	1.75552	2580	33	0.012790698	0.309	0.073	0.065	0.092	0.094	0.167	0.027	14207	12082	19547	5627	26595	24868	44217	142	3419	569	79	2426	611	12562	34429	32909	4458	10772	12144	5535	27429	26145	1284	2381	7124	8283	10743	11940	20108	28334	35554	18065	81232	90670	28.7	12661
NV	218	963	1.72708	4613	52	0.011272491	0.352	0.092	0.082	0.099	0.12	0.216	0.033	161	96	430	276	419	544	923	25	15	0	0	0	0	151	772	798	92	324	253	129	410	398	12	28	163	318	380	405	539	693	811	491	37375	50154	24.8	202
NV	219	1854	1.92556	37	0	0	0.304	0.07	0.063	0.09	0.09	0.196	0.026	428	220	871	335	934	920	1741	0	93	13	0	7	0	79	1669	1342	71	637	516	118	930	930	0	38	183	308	308	346	625	1210	1357	774	67105	82869	24.4	558
NV	220	16622	1.50769	50	0	0	0.307	0.075	0.067	0.091	0.098	0.208	0.028	4560	3539	6295	2228	8509	8113	14389	62	952	109	1	777	332	4528	10877	10955	1918	3358	3820	1859	8792	8491	301	611	2763	3585	4809	4966	7133	9399	11521	6500	67756	84751	22.7	4305
NV	221	5596	1.48509	1071	13	0.012138189	0.317	0.081	0.069	0.095	0.103	0.219	0.029	1520	1105	2198	773	3076	2520	5220	52	194	6	0	26	98	1755	3573	3825	449	1457	1448	471	2818	2586	232	313	1138	1374	1577	1593	1894	2589	3503	2198	88030	84729	26.9	1568
NV	222	4604	1.6147	443	9	0.020316027	0.307	0.075	0.064	0.093	0.09	0.208	0.026	903	827	1767	1107	2248	2356	4385	19	59	28	0	89	24	150	4345	3306	365	1110	1135	696	1951	1803	148	195	363	514	804	1106	2097	3143	3694	2018	58462	66310	38.2	1227
NV	223	54105	1.45403	348	1	0.002873563	0.317	0.082	0.068	0.097	0.098	0.213	0.029	11618	10152	21001	11334	27342	26763	46100	399	1467	707	93	3182	2157	9239	40585	38973	5110	12783	15441	5639	24387	22593	1794	3014	9071	11637	15891	17603	28863	37378	42876	21189	56875	69580	33.4	13876
NV	224	4388	1.40641	2812	57	0.02027027	0.373	0.094	0.078	0.106	0.121	0.242	0.033	811	779	1468	1330	2180	2208	2996	221	916	56	0	75	124	506	2652	3189	334	1151	1225	479	1728	1534	194	437	1126	1434	1677	1975	2700	3354	3724	2048	35806	47501	19.8	1013
NV	225	43725	1.01876	303	6	0.01980198	0.323	0.086	0.072	0.097	0.106	0.238	0.03	7386	6315	16907	13117	22115	21610	36358	804	781	741	231	3276	1534	6392	33417	33729	4682	13116	12277	3654	16151	14619	1532	3359	9842	11800	15725	17164	24799	32123	37132	19088	47300	57141	38.4	11156
NV	226	4720	1.40061	2837	95	0.033486077	0.338	0.077	0.072	0.086	0.104	0.213	0.029	1094	841	1864	921	2388	2332	4157	10	161	35	0	162	195	914	3514	3460	482	1397	1065	516	2243	2072	171	312	749	867	1306	1430	2653	3636	4056	1948	50491	60380	25	1306
NV	227	3970	1.752	943	20	0.021208908	0.308	0.065	0.06	0.089	0.085	0.179	0.025	707	494	1627	1142	2090	1880	3483	63	13	37	0	9	365	129	3363	3011	191	837	1035	948	1688	1638	50	197	429	538	691	817	1593	2176	2617	1627	66292	92393	37.9	1037
NV	228	451405	1.46328	83	3	0.036144578	0.255	0.07	0.062	0.09	0.088	0.169	0.027	98237	106556	174315	72297	226994	224411	350037	10263	7170	24156	2926	37137	19716	110678	284658	314469	35595	73809	107657	97408	243931	231016	12915	22043	72595	90945	120813	131787	209825	274868	324657	182180	64791	89027	31.9	113491
NV	229	8137	2.02127	43455	655	0.015073064	0.343	0.078	0.07	0.091	0.102	0.213	0.028	1907	1291	3386	1553	4224	3913	7303	26	538	64	0	130	76	1201	6321	5819	486	2351	2059	923	3760	3633	127	415	1388	1745	2388	2564	4210	5480	6193	3516	60827	69285	30.9	2135
UT	230	6445	1.78531	702	6	0.008547009	0.32	0.057	0.057	0.097	0.093	0.13	0.026	2123	1256	2161	905	3292	3153	6042	0	52	19	0	163	169	775	5440	3772	406	1228	1335	803	2812	2714	98	217	1101	1284	1950	2200	3781	4714	5456	2282	55221	66772	30.4	1679
UT	231	53551	1.38951	4925	47	0.009543147	0.349	0.054	0.056	0.097	0.093	0.115	0.026	17085	11348	18360	6758	27288	26263	49911	335	623	422	59	1374	827	5025	46629	31638	2166	9807	12046	7619	24942	23918	1024	1523	6518	9992	14051	15992	28661	37297	43495	17569	62233	75069	28.6	13775
UT	232	121273	1.43827	15166	39	0.002571542	0.278	0.052	0.055	0.095	0.088	0.103	0.027	37660	38629	33781	11203	60779	60494	110247	941	547	2460	414	3745	2919	12990	101564	62021	4218	12471	21425	23907	61442	59860	1582	7962	25029	31069	39779	43171	70926	88616	100166	38393	59038	74991	29.4	28857
UT	233	19957	1.86423	1538	13	0.008452536	0.353	0.059	0.058	0.102	0.101	0.145	0.028	5287	4161	7167	3342	9978	9979	19029	89	97	4	10	467	261	2658	17072	12901	1071	3490	6114	2226	9222	8570	652	1564	3914	4996	6276	7201	11152	14897	16688	7829	51158	60657	22.1	5334
UT	234	517	2.31007	37	0	0	0.303	0.049	0.053	0.092	0.082	0.12	0.023	132	60	248	77	254	263	515	0	2	0	0	0	0	2	513	338	24	139	121	54	310	307	3	18	25	25	37	63	212	248	370	163	75417	80329	55.2	126
UT	235	343234	1.41133	35424	147	0.004149729	0.28	0.042	0.045	0.088	0.086	0.084	0.023	111472	80022	118206	33534	172546	170688	309815	4471	1517	6119	2357	7496	11459	33037	288061	200389	8678	42088	73667	75956	168772	164139	4633	8167	28111	38627	56006	64337	133626	201348	246609	104551	83310	99935	27.4	84662
UT	236	19741	1.80322	1217	9	0.007395234	0.346	0.063	0.061	0.101	0.095	0.15	0.027	6701	4138	6670	2232	10023	9718	17687	82	757	107	64	604	440	1619	16812	11541	1292	4217	4321	1711	8698	8129	569	1157	3482	4308	5711	6235	11073	14320	16563	6868	63224	72088	35.3	5327
UT	237	10047	1.87928	852	9	0.01056338	0.338	0.06	0.06	0.1	0.098	0.132	0.027	2996	1862	3564	1625	5153	4894	9786	2	71	68	27	0	93	642	9150	6256	392	1868	2973	1023	4198	4040	158	326	1826	2254	2613	3137	5638	7243	8495	3665	55554	63786	25.4	2736
UT	238	4794	2.21019	457	9	0.019693654	0.3	0.06	0.06	0.098	0.096	0.135	0.028	1172	796	1751	1075	2372	2422	4490	7	225	3	6	48	15	221	4324	3314	238	1162	1022	892	2257	2184	73	473	918	1130	1599	1748	2641	3499	3933	1760	54565	66093	54.5	1287
UT	239	9479	1.43217	696	3	0.004310345	0.297	0.053	0.055	0.097	0.089	0.128	0.026	1945	1886	3968	1680	4892	4587	8784	31	331	152	54	0	127	987	7797	6850	456	1955	2463	1976	5484	5198	286	305	1231	1685	3054	3553	5232	6953	7840	4191	51557	61957	21.4	2700
UT	240	50642	1.86774	5127	33	0.006436513	0.307	0.062	0.063	0.101	0.1	0.137	0.029	14556	14350	15363	6373	24981	25661	46519	250	1024	422	63	1076	1288	4380	43550	28395	1948	6681	11231	8535	23640	22600	1040	3887	10942	15288	18239	19748	29961	38662	43171	17015	51807	67339	35.1	12353
UT	241	11148	1.65355	1231	12	0.009748172	0.306	0.058	0.057	0.098	0.091	0.134	0.026	3863	2376	3626	1283	5612	5536	10460	26	134	15	10	249	254	551	10238	6247	531	2430	2288	998	5202	5044	158	523	1857	2315	3373	3676	6374	8180	9542	3464	61463	73358	39	2818
UT	242	7372	1.69668	608	5	0.008223684	0.303	0.053	0.056	0.097	0.089	0.121	0.026	1763	1331	2613	1665	3674	3698	6874	14	117	48	8	119	192	320	6748	5234	359	1143	2150	1582	3389	3275	114	419	1281	1516	2139	2497	3881	4963	6181	2643	47044	65456	38.3	1503
UT	243	12717	1.58687	1377	11	0.007988381	0.37	0.056	0.059	0.097	0.094	0.123	0.027	3981	2346	4320	2070	6532	6185	11436	25	145	148	10	756	197	1648	10552	7758	911	2372	2860	1615	5590	5449	141	546	2392	3096	3863	4121	7046	9318	10903	4337	62242	75015	36.8	3419
UT	244	11637	1.9111	1143	11	0.009623797	0.298	0.042	0.047	0.09	0.074	0.094	0.022	4130	2129	4048	1330	5960	5677	11227	90	11	67	38	76	128	330	11057	6472	121	1266	2534	2551	4939	4822	117	192	646	1084	1654	1899	4318	6271	7652	3365	91341	110246	22.9	2976
UT	245	1831	2.33316	98	2	0.020408163	0.318	0.067	0.065	0.101	0.103	0.148	0.029	432	243	697	459	981	850	1793	0	3	0	0	28	7	44	1777	1295	117	525	390	263	648	611	37	135	412	482	722	815	1283	1491	1615	532	42813	57805	60	379
UT	246	2384	2.09081	136	0	0	0.308	0.053	0.056	0.095	0.089	0.122	0.026	705	513	661	505	1121	1263	2240	0	0	0	0	144	0	255	2129	1454	63	467	588	336	768	754	14	49	393	468	715	743	1286	1548	2037	635	57902	77129	28.2	497
UT	247	1119075	1.38006	141000	796	0.00564539	0.292	0.047	0.049	0.096	0.09	0.111	0.025	306746	290077	404318	117934	560518	558557	885957	21198	8915	45255	16160	103847	37743	205100	796129	707870	64395	159714	230983	252778	609579	588072	21507	46444	142397	180890	247350	277283	482661	663386	802786	374820	74865	96968	29.6	261996
UT	248	14892	1.7526	1824	36	0.019736842	0.382	0.083	0.08	0.124	0.142	0.188	0.037	4592	3262	5006	2032	7332	7560	7137	15	7194	77	43	42	384	759	6525	8844	1319	2832	3038	1655	6222	5676	546	1724	4355	5243	6291	7084	9745	12134	13247	4311	45394	59506	44.7	3212
UT	249	26937	1.98589	3582	19	0.005304299	0.3	0.062	0.064	0.102	0.1	0.129	0.029	7356	6767	8807	4007	13060	13877	24545	31	233	186	139	1496	307	2174	23924	15614	1411	4277	6302	3624	12494	11724	770	1902	5585	7026	9882	10891	16644	20779	23638	8643	53838	67713	29.8	6628
UT	250	20883	1.8541	2067	12	0.005805515	0.323	0.062	0.061	0.104	0.096	0.14	0.028	6185	4054	7291	3353	10656	10227	19819	117	398	10	13	397	129	1048	19199	13022	1194	4261	5149	2418	9565	9059	506	1372	4115	5237	7539	8018	12217	15350	17816	7364	54799	66377	37.1	5566
UT	251	40911	2.16598	5109	10	0.00195733	0.19	0.038	0.044	0.086	0.07	0.083	0.022	10149	8036	17896	4830	20872	20039	38052	315	84	722	13	819	906	4695	34497	27235	1381	4328	6482	15044	23230	22839	391	1347	2837	3911	5250	6065	11556	16401	20311	14220	102958	156817	33.1	10695
UT	252	66808	1.4913	6698	38	0.005673335	0.389	0.051	0.051	0.097	0.098	0.117	0.025	22015	14682	24166	5945	33615	33193	60146	289	404	484	420	2871	2194	8275	55649	38982	3408	11394	14706	9474	32644	31073	1571	1928	6489	10622	15416	17680	32673	44255	52147	20478	74562	82074	28	16412
UT	253	35679	1.72981	1757	17	0.009675583	0.361	0.064	0.062	0.106	0.108	0.149	0.028	11988	8439	11655	3597	17974	17705	31334	131	2653	156	26	418	961	2993	29137	20574	2929	7136	7220	3289	16225	14905	1320	2119	6640	8888	11010	11968	19681	25001	28812	10569	65264	81018	41.5	7655
UT	254	590617	1.47365	91461	345	0.0037721	0.301	0.045	0.053	0.088	0.085	0.071	0.026	202419	176421	166407	45370	298385	292232	541611	3277	2914	8965	5185	10429	18236	69886	486142	296673	15794	48350	110818	121711	283993	273978	10015	29341	85262	109692	152603	168798	291137	393970	462195	165991	74665	93627	29.9	134951
UT	255	31438	1.92202	4401	20	0.004544422	0.268	0.043	0.048	0.086	0.077	0.094	0.023	9902	6339	11718	3479	16032	15406	29824	87	85	398	0	454	590	4100	26404	18871	1004	4089	6208	7570	16045	15771	274	548	2506	3139	5078	5746	12617	18318	21449	9879	85166	110577	29.7	7552
UT	256	163692	1.00458	20418	190	0.009305515	0.279	0.053	0.054	0.095	0.088	0.109	0.027	43328	33718	52291	34355	80558	83134	148293	1080	2590	1296	1332	5675	3426	17080	138147	105965	7439	24672	43972	29882	71273	68771	2502	7701	26633	34269	46127	51313	84936	111931	129200	57144	59839	80759	33.8	42374
UT	257	2651	2.38263	122	0	0	0.271	0.053	0.055	0.096	0.086	0.123	0.025	726	420	971	534	1376	1275	2545	6	6	8	41	17	28	162	2413	1757	201	433	709	414	1198	1172	26	136	406	542	957	995	1762	2081	2305	1000	44245	55699	65.7	674
UT	258	248519	1.38761	27007	178	0.006590884	0.306	0.054	0.052	0.095	0.098	0.123	0.027	70885	61987	87342	28305	124314	124205	221597	2597	1701	2894	641	10406	8683	45412	189303	153711	14235	45230	56248	37998	126933	122284	4649	10085	33958	42783	60111	68132	118988	163526	195322	83632	67244	80506	32.1	61040
WY	259	35944	2.21275	3925	11	0.002802548	0.284	0.064	0.061	0.091	0.093	0.168	0.028	5998	15035	10663	4248	18624	17320	32166	635	325	1233	7	501	1077	3424	29657	21235	858	3105	6199	11073	21549	20742	807	3425	9005	11204	13592	14394	19091	23548	28157	15944	49322	68577	27.5	7578
WY	260	11598	1.34189	1089	31	0.028466483	0.342	0.069	0.061	0.095	0.09	0.21	0.026	2954	1960	4307	2377	5903	5695	10796	49	62	55	5	451	180	1024	10219	7839	787	2264	3270	1518	5482	5079	403	509	1780	2625	3508	3871	6308	8907	9833	4475	52804	63375	33.7	3006
WY	261	46674	1.38626	4699	59	0.012555863	0.326	0.067	0.06	0.093	0.083	0.215	0.026	12912	11003	18484	4275	23653	23021	43873	156	579	246	76	303	1441	4061	40740	30053	2091	10669	11550	5743	25445	24530	915	2498	6998	8268	10567	11143	18579	25835	30917	17574	82659	91699	40.4	12381
WY	262	14449	2.14516	1494	23	0.015394913	0.324	0.067	0.06	0.09	0.092	0.218	0.027	3551	2928	5554	2416	7424	7025	13232	124	255	161	8	371	298	2640	11221	9761	859	3593	3185	2124	7515	7286	229	748	2863	3394	4060	4651	7318	9366	11171	6204	60161	71697	31.3	4056
WY	263	13862	1.55684	972	17	0.017489712	0.312	0.066	0.059	0.093	0.082	0.195	0.025	3443	2744	5375	2300	7143	6719	13257	0	106	32	0	41	426	1122	12299	9486	875	3695	3276	1640	7023	6643	380	607	1757	2091	2915	3137	5442	7822	9748	5378	69647	81708	31.7	3769
WY	264	7374	1.35648	418	11	0.026315789	0.296	0.061	0.056	0.09	0.075	0.187	0.024	1814	1266	2918	1376	3699	3675	7045	10	98	51	0	8	162	105	6948	5122	360	1470	2135	1157	3534	3455	79	547	922	1145	1598	1689	3359	4498	5747	2919	65132	74378	36.9	2006
WY	265	38864	1.74152	4942	82	0.016592473	0.296	0.07	0.064	0.098	0.099	0.213	0.028	9859	7714	14339	6952	19435	19429	28265	191	8095	174	7	630	1502	2657	27144	25957	1969	7643	9938	6407	19340	18222	1118	2114	6984	8678	12440	13860	21310	26744	30341	14907	55896	73599	32.5	9658
WY	266	12608	1.29468	1157	23	0.019878997	0.332	0.066	0.061	0.09	0.085	0.194	0.026	2607	2414	4780	2807	6257	6351	11742	46	72	112	30	309	297	1318	10874	9006	636	2530	3485	2355	6374	5913	461	372	2033	2680	3509	3966	6278	8438	10113	5207	54289	68090	32.5	3572
WY	267	4492	1.53282	362	3	0.008287293	0.289	0.066	0.06	0.093	0.085	0.191	0.026	859	753	1810	1070	2248	2244	4325	0	100	0	0	20	47	170	4175	3400	168	988	1422	822	2285	2217	68	331	843	1152	1447	1564	2099	3041	3444	2118	51413	66157	33.9	1364
WY	268	8372	1.53426	712	10	0.014044944	0.293	0.065	0.058	0.091	0.078	0.186	0.025	1852	1289	3347	1884	4359	4013	7823	49	364	0	0	34	102	225	7654	5992	238	1601	2244	1909	4386	4220	166	449	1260	1610	2005	2193	3835	4920	6070	3845	58132	81359	45	2499
WY	269	96073	1.84803	8356	110	0.013164193	0.299	0.062	0.055	0.089	0.09	0.192	0.025	22313	22565	36347	14848	48393	47680	86483	1903	880	1109	221	2016	3461	13959	76063	65753	4492	16854	25489	18918	49558	47050	2508	4100	12756	16212	21709	23763	40067	55231	68068	39683	66910	85483	29.9	26272
WY	270	19120	2.03552	1278	12	0.009389671	0.276	0.063	0.058	0.09	0.081	0.183	0.025	5180	3176	7635	3129	9724	9396	18320	7	77	54	0	95	567	874	17625	12691	889	4040	4738	3024	9686	9189	497	719	2402	3287	4151	4528	8287	12080	14013	6908	66964	80323	27.9	4695
WY	271	78266	1.6222	7760	132	0.017010309	0.306	0.064	0.057	0.093	0.087	0.218	0.025	18670	18103	30330	11163	39232	39034	73883	888	765	467	136	367	1760	6591	67958	53479	3936	16094	21132	12317	42778	40927	1851	3319	10129	12913	17665	20439	33847	47408	56591	32799	62772	80679	31.1	20529
WY	272	2139	1.4869	150	2	0.013333333	0.322	0.082	0.068	0.107	0.094	0.228	0.029	469	332	789	549	1091	1048	2057	10	47	0	25	0	0	43	2014	1568	178	551	523	316	967	924	43	145	460	721	940	1002	1536	1678	1818	964	39150	54980	37.4	601
WY	273	28535	1.6262	2623	29	0.011056043	0.278	0.058	0.053	0.089	0.072	0.175	0.023	5948	5237	11017	6333	14046	14489	27087	182	285	137	0	267	577	1530	26033	20584	899	5288	7359	7038	14132	13722	410	899	3217	3911	5542	6584	12209	17409	21395	12160	63582	82323	32.9	8166
WY	274	8466	1.47757	598	11	0.018394649	0.298	0.064	0.058	0.09	0.083	0.195	0.025	1536	1486	3452	1992	4476	3990	8157	0	0	100	0	10	199	674	7508	6439	561	2465	2080	1333	4554	4464	90	356	1521	1753	2581	2891	4222	5479	6316	4030	50903	77665	40.1	2635
WY	275	29274	1.28398	3042	30	0.009861933	0.277	0.057	0.051	0.087	0.071	0.181	0.023	6319	5394	11594	5967	14568	14706	27907	86	540	203	0	111	427	1209	26917	21119	973	5383	8176	6587	15447	14984	463	754	2896	3995	6110	7159	12804	17582	21198	13251	60807	80525	50.3	8118
WY	276	9841	2.44823	681	7	0.010279001	0.268	0.058	0.055	0.085	0.077	0.18	0.023	2312	1811	3960	1758	5459	4382	9466	0	33	7	0	0	335	721	8781	6789	273	2350	2615	1551	5460	5234	226	544	1203	1339	1993	2117	3437	5227	6658	3340	77403	92755	23.6	2281
WY	277	42958	1.95832	3871	36	0.009299923	0.332	0.063	0.057	0.09	0.085	0.185	0.025	11475	9625	17022	4836	22181	20777	40131	466	500	332	19	523	987	6870	34152	27728	1980	9148	10309	6291	22815	21428	1387	2324	5680	7255	9848	10822	18518	24084	29818	15523	74843	85346	30.2	10794
WY	278	23188	2.12341	3427	9	0.002626204	0.188	0.045	0.048	0.08	0.066	0.129	0.022	4419	5938	9606	3225	12285	10903	20699	290	74	291	29	1653	152	3494	18850	17276	828	2562	4020	9866	14569	14413	156	596	1887	2994	4094	4872	8111	10446	13832	9019	84678	132531	36.2	5190
WY	279	20259	2.11772	2088	12	0.005747126	0.336	0.072	0.063	0.096	0.091	0.208	0.027	5888	3933	7836	2602	10306	9953	18923	22	135	32	0	420	727	1835	17749	12830	906	5337	4509	2078	9917	9294	623	1055	3508	4154	5161	5632	9164	12849	15694	7597	63403	74938	21.1	5313
WY	280	7853	1.32553	888	26	0.029279279	0.283	0.067	0.059	0.093	0.086	0.194	0.026	1893	1265	3058	1637	3949	3904	7092	0	72	0	0	388	301	1090	6477	5461	563	1598	2007	1293	3931	3777	154	400	1121	1642	2066	2315	4052	5530	6262	3365	54158	65496	42.7	2191
WY	281	6709	1.35523	631	5	0.00792393	0.342	0.07	0.063	0.093	0.089	0.206	0.026	1482	1220	2703	1304	3424	3285	6555	9	8	46	8	0	83	26	6529	4774	267	1810	1714	983	3360	3221	139	477	1219	1431	1850	1929	3185	3890	4844	2891	57031	68877	38.8	1978
;
RUN;
ODS GRAPHICS ON;
/****************************************/
/* only unadjusted comorbidities */
/* and other parameters */
/****************************************/
PROC GAM DATA=covidelevation PLOTS=COMPONENTS(CLM COMMONAXES);
BY STATE;
MODEL CaseFatality = SPLINE(Elevation) /DIST=GAUSSIAN;
RUN;
QUIT;
PROC GAM DATA=covidelevation PLOTS=COMPONENTS(CLM COMMONAXES);
BY STATE;
MODEL CaseFatality = SPLINE(elevation) SPLINE(ObesityPrev) /DIST=GAUSSIAN;
RUN;
QUIT;
PROC GAM DATA=covidelevation PLOTS=COMPONENTS(CLM COMMONAXES);
BY STATE;
MODEL CaseFatality = SPLINE(elevation) SPLINE(COPDPrev) /DIST=GAUSSIAN;
RUN;
QUIT;
PROC GAM DATA=covidelevation PLOTS=COMPONENTS(CLM COMMONAXES);
BY STATE;
MODEL CaseFatality = SPLINE(elevation) SPLINE(CADPrev) /DIST=GAUSSIAN;
RUN;
QUIT;
PROC GAM DATA=covidelevation PLOTS=COMPONENTS(CLM COMMONAXES);
BY STATE;
MODEL CaseFatality = SPLINE(elevation) SPLINE(AsthmaPrev) /DIST=GAUSSIAN;
RUN;
QUIT;
PROC GAM DATA=covidelevation PLOTS=COMPONENTS(CLM COMMONAXES);
BY STATE;
MODEL CaseFatality = SPLINE(elevation) SPLINE(DiabetesPrev) /DIST=GAUSSIAN;
RUN;
QUIT;
PROC GAM DATA=covidelevation PLOTS=COMPONENTS(CLM COMMONAXES);
BY STATE;
MODEL CaseFatality = SPLINE(elevation) SPLINE(SmokingPrev) /DIST=GAUSSIAN;
RUN;
QUIT;
PROC GAM DATA=covidelevation PLOTS=COMPONENTS(CLM COMMONAXES);
BY STATE;
MODEL CaseFatality = SPLINE(elevation) SPLINE(CKDPrev) /DIST=GAUSSIAN;
RUN;
QUIT;
/**********************************/
/* including age groups */
/**********************************/
PROC GAM DATA=covidelevation PLOTS=COMPONENTS(CLM COMMONAXES);
BY STATE;
MODEL CaseFatality = SPLINE(elevation) SPLINE (Aunder18) /DIST=GAUSSIAN;
RUN;
QUIT;
PROC GAM DATA=covidelevation PLOTS=COMPONENTS(CLM COMMONAXES);
BY STATE;
MODEL CaseFatality = SPLINE(elevation) SPLINE(B18to34) /DIST=GAUSSIAN;
RUN;
QUIT;
PROC GAM DATA=covidelevation PLOTS=COMPONENTS(CLM COMMONAXES);
BY STATE;
MODEL CaseFatality = SPLINE(elevation) SPLINE(C35to64) /DIST=GAUSSIAN;
RUN;
QUIT;
PROC GAM DATA=covidelevation PLOTS=COMPONENTS(CLM COMMONAXES);
BY STATE;
MODEL CaseFatality = SPLINE(elevation) SPLINE(D65andover) /DIST=GAUSSIAN;
RUN;
QUIT;
/**********************************/
/* including sex */
/**********************************/
PROC GAM DATA=covidelevation PLOTS=COMPONENTS(CLM COMMONAXES);
BY STATE;
MODEL CaseFatality = SPLINE(elevation) SPLINE(Female) /DIST=GAUSSIAN;
RUN;
QUIT;
/**********************************/
/* including race */
/**********************************/
PROC GAM DATA=covidelevation PLOTS=COMPONENTS(CLM COMMONAXES);
BY STATE;
MODEL CaseFatality = SPLINE(elevation) SPLINE(White) /DIST=GAUSSIAN;
RUN;
QUIT;
PROC GAM DATA=covidelevation PLOTS=COMPONENTS(CLM COMMONAXES);
BY STATE;
MODEL CaseFatality = SPLINE(elevation) SPLINE(Black) /DIST=GAUSSIAN;
RUN;
QUIT;
PROC GAM DATA=covidelevation PLOTS=COMPONENTS(CLM COMMONAXES);
BY STATE;
MODEL CaseFatality = SPLINE(elevation) SPLINE(Native) /DIST=GAUSSIAN;
RUN;
QUIT;
PROC GAM DATA=covidelevation PLOTS=COMPONENTS(CLM COMMONAXES);
BY STATE;
MODEL CaseFatality = SPLINE(elevation) SPLINE(Asian) /DIST=GAUSSIAN;
RUN;
QUIT;
PROC GAM DATA=covidelevation PLOTS=COMPONENTS(CLM COMMONAXES);
BY STATE;
MODEL CaseFatality = SPLINE(elevation) SPLINE(Islander) /DIST=GAUSSIAN;
RUN;
QUIT;
PROC GAM DATA=covidelevation PLOTS=COMPONENTS(CLM COMMONAXES);
BY STATE;
MODEL CaseFatality = SPLINE(elevation) SPLINE(Other) /DIST=GAUSSIAN;
RUN;
QUIT;
PROC GAM DATA=covidelevation PLOTS=COMPONENTS(CLM COMMONAXES);
BY STATE;
MODEL CaseFatality = SPLINE(elevation) SPLINE(Hispanic) /DIST=GAUSSIAN;
RUN;
QUIT;
PROC GAM DATA=covidelevation PLOTS=COMPONENTS(CLM COMMONAXES);
BY STATE;
MODEL CaseFatality = SPLINE(elevation) SPLINE(WhiteNotHispanic) /DIST=GAUSSIAN;
RUN;
QUIT;
/**********************************/
/* including education */
/**********************************/
PROC GAM DATA=covidelevation PLOTS=COMPONENTS(CLM COMMONAXES);
BY STATE;
MODEL CaseFatality = SPLINE(elevation) SPLINE(ALesshighSchool) /DIST=GAUSSIAN;
RUN;
QUIT;
PROC GAM DATA=covidelevation PLOTS=COMPONENTS(CLM COMMONAXES);
BY STATE;
MODEL CaseFatality = SPLINE(elevation) SPLINE(BHighSchool) /DIST=GAUSSIAN;
RUN;
QUIT;
PROC GAM DATA=covidelevation PLOTS=COMPONENTS(CLM COMMONAXES);
BY STATE;
MODEL CaseFatality = SPLINE(elevation) SPLINE(CSomeCollegeAssociate) /DIST=GAUSSIAN;
RUN;
QUIT;
PROC GAM DATA=covidelevation PLOTS=COMPONENTS(CLM COMMONAXES);
BY STATE;
MODEL CaseFatality = SPLINE(elevation) SPLINE(DBachelorOrHigher) /DIST=GAUSSIAN;
RUN;
QUIT;
/*********************************/
/* including employment */
/*********************************/
PROC GAM DATA=covidelevation PLOTS=COMPONENTS(CLM COMMONAXES);
BY STATE;
MODEL CaseFatality = SPLINE(elevation) SPLINE(Employed) /DIST=GAUSSIAN;
RUN;
QUIT;
PROC GAM DATA=covidelevation PLOTS=COMPONENTS(CLM COMMONAXES);
BY STATE;
MODEL CaseFatality = SPLINE(elevation) SPLINE(Unemployed) /DIST=GAUSSIAN;
RUN;
QUIT;
/*********************************/
/* including poverty */
/*********************************/
PROC GAM DATA=covidelevation PLOTS=COMPONENTS(CLM COMMONAXES);
BY STATE;
MODEL CaseFatality = SPLINE(elevation) SPLINE(Poverty50pct) /DIST=GAUSSIAN;
RUN;
QUIT;
PROC GAM DATA=covidelevation PLOTS=COMPONENTS(CLM COMMONAXES);
BY STATE;
MODEL CaseFatality = SPLINE(elevation) SPLINE(Poverty125pct) /DIST=GAUSSIAN;
RUN;
QUIT;
PROC GAM DATA=covidelevation PLOTS=COMPONENTS(CLM COMMONAXES);
BY STATE;
MODEL CaseFatality = SPLINE(elevation) SPLINE(Poverty150pct) /DIST=GAUSSIAN;
RUN;
QUIT;
PROC GAM DATA=covidelevation PLOTS=COMPONENTS(CLM COMMONAXES);
BY STATE;
MODEL CaseFatality = SPLINE(elevation) SPLINE(Poverty185pct) /DIST=GAUSSIAN;
RUN;
QUIT;
PROC GAM DATA=covidelevation PLOTS=COMPONENTS(CLM COMMONAXES);
BY STATE;
MODEL CaseFatality = SPLINE(elevation) SPLINE(Poverty200pct) /DIST=GAUSSIAN;
RUN;
QUIT;
PROC GAM DATA=covidelevation PLOTS=COMPONENTS(CLM COMMONAXES);
BY STATE;
MODEL CaseFatality = SPLINE(elevation) SPLINE(Poverty300pct) /DIST=GAUSSIAN;
RUN;
QUIT;
PROC GAM DATA=covidelevation PLOTS=COMPONENTS(CLM COMMONAXES);
BY STATE;
MODEL CaseFatality = SPLINE(elevation) SPLINE(Poverty400pct) /DIST=GAUSSIAN;
RUN;
QUIT;
PROC GAM DATA=covidelevation PLOTS=COMPONENTS(CLM COMMONAXES);
BY STATE;
MODEL CaseFatality = SPLINE(elevation) SPLINE(Poverty500pct) /DIST=GAUSSIAN;
RUN;
QUIT;
/*********************************/
/* including income */
/*********************************/
PROC GAM DATA=covidelevation PLOTS=COMPONENTS(CLM COMMONAXES);
BY STATE;
MODEL CaseFatality = SPLINE(elevation) SPLINE(FamiliesMedian) /DIST=GAUSSIAN;
RUN;
QUIT;
PROC GAM DATA=covidelevation PLOTS=COMPONENTS(CLM COMMONAXES);
BY STATE;
MODEL CaseFatality = SPLINE(elevation) SPLINE(NonfamilyMedian) /DIST=GAUSSIAN;
RUN;
QUIT;
[truncated: 10 more columns]
